# Supplementary material for: A Deep Insight into the Sialome of Male and Female Aedes aegypti Mosquitoes
Source: PLoS One. 2016 Mar 21;11(3):e0151400. doi: 10.1371/journal.pone.0151400 (PMC4801386; doi:10.1371/journal.pone.0151400)
Supplement: S2 File — (ZIP) [file pone.0151400.s002.zip]

Archive with 1 entries (1 files):
- Supplemental File S2.xlsx
