# Supplementary material for: A Deep Insight into the Sialome of Male and Female Aedes aegypti Mosquitoes
Source: PLoS One. 2016 Mar 21;11(3):e0151400. doi: 10.1371/journal.pone.0151400 (PMC4801386; doi:10.1371/journal.pone.0151400)
Supplement: S2 File — (ZIP) [file pone.0151400.s002.zip › Supplemental File S2.xlsx]

## Sheet: SG overexpressed
Pep link	Pep size	Link to CDS	CDS size	14 N's?	First residue	*	Best match to A. aegypti supercontigs	% identity	Alignment length	E value	Start	End	SigP Result	Cleavage Position	MW	pI	Mature MW	pI	TMHMM result	Predicted helices	No. potential glyc sites	ProP furin cleavage predictions	All glands reads	All body reads	P	FDR	Adjusted SG reads/WB reads	Fem SG FPKM	Male Sg FPKM	TPM FSG/(0.1+MSG)	TPM MSG/(0.1+FSG)	TPM SG/(WB+.1)	TPM WB/(SG+.1)	TPM FSG/(MWB+.1)	TPM MSG/(FWB+.1)	Expression index	Comments	Best match to A. aegypti v3.3 proteome	E value	Match	% identity	% similarity	% Coverage	Best match to SIALO-NEMAT protein database	E value	Match	% identity	% similarity	% Coverage
Female Salivary gland enriched 5 x over male SG
Secreted proteins
Enzymes
Apyrase/5' nucleotidase
Ae-206902	537	Ae-206902	1614		M	*	supercont1.201	98.47	326	5e-171	4644	4319	SIG	24-25	59.968	6.52	57.375	6.37	ExpAA=5.29 First60=5.29 PredHel=0 Topology=o	0	0		1584352	52359	0	0	43.2634	2740.86	104.998	28.9371	0.0344798	4.87602	0.20491	82.1044	0.172431	40.0935	apyrase - signalP detected	Apyrase Precursor (EC 3.6.1.5)(Adenosine	0	AAEL006347-PA	95	97	95	apyrase	0.0	gi|763502	96	97	95
AeSigP-211389	172	AeSigP-211389	524		M		supercont1.201	96.05	228	2e-103	6033	5806	SIG	24-25	19.22	8.49	16.74	6.9	ExpAA=16.66 First60=16.66 PredHel=1 Topology=o5-22i	1	0		475992	21439	0	0	31.7427	2143.63	86.6434	27.7339	0.0359698	3.612	0.276648	75.18	0.131521	12.0352	apyrase - probable fragment - signalP detected	Apyrase Precursor (EC 3.6.1.5)(Adenosine	2e-91	AAEL006347-PA	95	95	30	apyrase	2E-094	gi|763502	97	97	30
AeSigP-211445	88	AeSigP-211445	272		M		supercont1.201	98.7	154	2e-76	6245	6092	SIG	24-25	9.882	8.66	7.392	6.63	ExpAA=18.14 First60=18.14 PredHel=1 Topology=o5-22i	1	0		328193	12577	0	0	37.3066	2523.24	106.226	26.2885	0.0379627	4.26677	0.234194	88.185	0.163695	8.29258	apyrase - probable fragment - signalP detected	Apyrase Precursor (EC 3.6.1.5)(Adenosine	9e-41	AAEL006347-PA	97	97	14	apyrase	8E-043	gi|763502	98	98	14
Ae-206532	559	Ae-206532	1680		A	*	supercont1.201	98.67	1204	0	21130	22333	BL	26-27	61.959	8.93	59.165	9.12	ExpAA=9.91 First60=9.60 PredHel=0 Topology=o	0	0		400478	9758	0	0	58.6735	540.915	23.0109	25.9947	0.0381569	6.70612	0.148451	256.677	0.252917	10.1172	salivary apyrase	salivary apyrase, putative|protein_coding|supercont1.201:221091-	0	AAEL006333-PA	99	99	98	5'-nucleotidase	0.0	gi|94469274	98	99	100
Adenosine deaminase
Ae-205982	524	Ae-205982	1575		M	*	supercont1.169	99.47	1134	0	1184	51	SIG	29-30	60.081	6.27	57.022	6.14	ExpAA=6.18 First60=6.13 PredHel=0 Topology=o	0	0		484967	10691	0	0	64.8518	518.7	7.38912	76.806	0.0127821	7.27167	0.136993	131.365	0.0971024	12.3925	adenosine deaminase-related growth factor - signalP detected	adenosine deaminase|protein_coding|supercont1.169:649555-651184:-	0	AAEL005672-PA	99	99	100	putative adenosine deaminase	0.0	gi|18568326	97	98	99
AeSigP-215309	72	AeSigP-215309	218		M		supercont1.169	99.54	218	5e-117	1184	967	SIG	29-30	8.11	6.26	5.096	5.55	ExpAA=11.97 First60=11.97 PredHel=0 Topology=o	0	0		61184	1706	0	0	51.2475	497.931	6.46866	86.0869	0.0112725	5.35937	0.185792	123.764	0.0624335	1.56425	adenosine deaminase	adenosine deaminase|protein_coding|supercont1.169:649555-651184:-	1e-34	AAEL005672-PA	98	100	14	putative adenosine deaminase	1E-031	gi|18568326	87	93	14
Purine hydrolase
AeSigP-215802	65	AeSigP-215802	195		M		supercont1.208	98.46	195	1e-98	18047	17853	SIG	15-16	7.102	5.42	5.478	5	ExpAA=0.76 First60=0.76 PredHel=0 Topology=o	0	0		201323	2037	0	0	141.24	2585.9	141.038	20.8383	0.0478939	17.1835	0.0580129	78.6206	0.99243	5.06161	salivary purine nucleosidase - probable fragment - signalP detected	inosine-uridine preferring nucleoside	1e-31	AAEL006485-PB	95	98	19	salivary purine nucleosidase	3E-033	gi|21654712	95	98	19
AeSigP-3881	50	AeSigP-3881	151		M		supercont1.208	98.68	151	7e-75	18047	17897	SIG	15-16	5.517	5.5	3.912	4.86	ExpAA=2.42 First60=2.42 PredHel=0 Topology=o	0	0		179324	1588	0	0	161.355	3072.87	173.761	20.6178	0.0484074	19.5917	0.0508616	88.9113	1.14541	4.50491	salivary purine nucleosidase - probable fragment - signalP detected	inosine-uridine preferring nucleoside	8e-23	AAEL006485-PB	98	98	15	salivary purine nucleosidase	3E-024	gi|21654712	98	98	15
Ae-207528	338	Ae-207528	1017		M	*	supercont1.208	100	584	0	17555	16972	SIG	15-16	37.963	4.93	36.364	4.88	ExpAA=0.41 First60=0.29 PredHel=0 Topology=o	0	0		926842	20553	0	0	64.473	643.031	35.0056	20.5906	0.0484798	7.38725	0.135191	42.8056	0.408904	23.3034	salivary purine nucleosidase - signalP detected	inosine-uridine preferring nucleoside	0	AAEL006485-PB	100	100	100	salivary purine nucleosidase	0.0	gi|21654712	99	99	100
Peroxidases
Ae-209983	1063	Ae-209983	3192		M	*	supercont1.9	99.74	1168	0	5663	4496	CYT		122.586	6.22			ExpAA=0.03 First60=0.00 PredHel=0 Topology=o	0	0		32855	1222	0	0	38.4099	29.8721	1.80154	16.0876	0.0545209	4.10465	0.226778	81.0947	0.224445	0.824133	Gypsy/Peroxidase fusion protein	hypothetical protein|protein_coding|supercont1.9:1713888-1730663:-	0	AAEL017467-PA	99	99	100	salivary peroxidase	3E-026	Ag_sal_peroxidase	24	38	95
AeSigP-221443	132	AeSigP-221443	404		M		supercont1.9	100	356	0	15448	15093	SIG	15-16	14.744	7.6	13.061	8.39	ExpAA=0.02 First60=0.02 PredHel=0 Topology=o	0	0		5723	118	0	0	68.7615	9.0148	0.440469	19.8533	0.0441292	7.17263	0.126526	101.585	0.326986	0.144214	peroxinectin	hypothetical protein|protein_coding|supercont1.9:1713888-1730663:-	2e-67	AAEL017467-PA	100	100	11	peroxinectin precursor	4E-006	peroxinectin	27	46	16
Phopholipase B
Ae-206009	418	Ae-206009	1257		M	*	supercont1.182	99.82	564	0	24059	23496	SIG	28-29	47.821	9.25	44.803	9.03	ExpAA=7.77 First60=7.65 PredHel=0 Topology=o	0	0	1 | 94 RSRRTPK|SV 0.606 *ProP* |	14171	529	0	0	38.229	12.9083	0.0804741	82.4896	0.00559506	4.38919	0.212183	9.73119	0.0445686	0.363297	Phospholipase-B_like - signalP detected	phospholipase b, plb1|protein_coding|supercont1.182:1177612-1209148:-	0	AAEL005957-PA	99	99	100
Protease inhibitors
Serpins
Ae-204222	417	Ae-204222	1254		M	*	supercont1.65	98.18	936	0	24171	23236	SIG	19-20	47.88	6.27	45.692	6.05	ExpAA=0.15 First60=0.15 PredHel=0 Topology=o	0	1		1261888	23529	0	0	76.6774	885.327	9.0504	108.879	0.00911084	8.5119	0.117321	5131.91	0.0769825	32.2981	serine protease inhibitor (serpin-4), - signalP detected	Serine Protease Inhibitor (serpin)	0	AAEL002704-PB	99	99	100	salivary serpin	0.0	gi|94469320	98	99	100
Ae-207165	418	Ae-207165	1257		M	*	supercont1.81	99.23	914	0	15567	14654	SIG	18-19	47.065	5.41	45.063	5.41	ExpAA=0.63 First60=0.35 PredHel=0 Topology=o	0	0		763137	18737	0	0	58.2301	1035.76	44.9186	25.267	0.0394507	6.46217	0.154476	297.403	0.250527	19.2727	SERine Proteinase INhibitors - signalP detected	Serine Protease Inhibitor (serpin) homologue - unlikely to be	0	AAEL003182-PA	99	99	100	putative serpin	0.0	gi|18568304	99	99	100
Ae-196634	375	Ae-196634	1128		Y	*	supercont1.255	99.68	933	0	23880	24812	CYT		42.96	9.36			ExpAA=0.64 First60=0.00 PredHel=0 Topology=o	0	1		191505	5921	0	0	46.236	211.34	2.21102	102.303	0.00934422	5.26987	0.188753	2190.54	0.0489242	4.9011	SERine Proteinase INhibitors	Serine Protease Inhibitor (serpin) homologue - unlikely to be	0	AAEL007420-PB	98	99	91	Fxa-directed anticlotting serpin-like protein	0.0	gi|94468342	98	99	91
AeSigP-208220	130	AeSigP-208220	398		M		supercont1.65	95.15	268	6e-118	24171	23904	SIG	19-20	14.962	8.84	12.776	8.8	ExpAA=0.39 First60=0.39 PredHel=0 Topology=o	0	0		416520	5690	0	0	104.644	2022.28	16.5391	139.284	0.00710446	11.7288	0.0850997	5045.04	0.0829363	10.6697	serine protease inhibitor (serpin-4), - probable fragment - signalP detected	Serine Protease Inhibitor (serpin)	1e-72	AAEL002704-PB	98	99	31	salivary anti FXa serpin	2E-074	gi|94468358	99	100	31
AeSigP-210918	109	AeSigP-210918	328		M		supercont1.65	96.3	135	9e-58	24365	24231	SIG	19-20	12.624	9.46	10.514	9.55	ExpAA=0.38 First60=0.37 PredHel=0 Topology=o	0	0		293544	4310	0	0	97.3562	2636	24.1153	125.624	0.00786205	9.83282	0.101487	3911.59	0.0769022	7.51656	serine protease inhibitor (serpin-4), - probable fragment - signalP detected	Serine Protease Inhibitor (serpin)	5e-45	AAEL002704-PB	97	98	20	salivary anti FXa serpin	2E-046	gi|94468358	97	98	20
AeSigP-4137	76	AeSigP-4137	229		M		supercont1.65	96.3	135	6e-58	24365	24231	SIG	19-20	8.877	8.42	6.673	8.11	ExpAA=2.30 First60=2.30 PredHel=0 Topology=o	0	0		155030	2082	0	0	106.413	2029.62	14.7852	157.897	0.00620651	10.6201	0.0938872	2948.07	0.0657508	3.97275	salivary anti FXa serpin	Serine Protease Inhibitor (serpin)	8e-40	AAEL002704-PB	97	97	18	salivary anti FXa serpin	2E-041	gi|94468358	97	97	18
AeSigP-3381	71	AeSigP-3381	214		M		supercont1.65	96.3	135	5e-58	24365	24231	SIG	19-20	8.404	7.73	6.223	6.92	ExpAA=0.32 First60=0.31 PredHel=0 Topology=o	0	0		115966	1456	0	0	113.799	1517.83	11.9567	142.253	0.00686646	11.1973	0.0889567	3902.77	0.0765919	2.97099	salivary anti FXa serpin	Serine Protease Inhibitor (serpin)	3e-37	AAEL002704-PB	95	97	17	salivary anti FXa serpin	1E-038	gi|94468358	95	97	17
AeSigP-4239	60	AeSigP-4239	182		M		supercont1.65	96.3	135	5e-58	24365	24231	SIG	19-20	7.073	5.5	4.883	4.83	ExpAA=1.37 First60=1.37 PredHel=0 Topology=o	0	0		59932	1147	0	0	74.6424	1046.08	11.3295	115.801	0.00837459	7.31811	0.136064	1716.5	0.0610509	1.53358	serine protease inhibitor (serpin-4), - probable fragment - signalP detected	Serine Protease Inhibitor (serpin)	6e-31	AAEL002704-PB	96	96	14	salivary anti FXa serpin	2E-032	gi|94468358	96	96	14
AeSigP-6852	55	AeSigP-6852	165		M		supercont1.65	96.3	135	4e-58	24365	24231	SIG	19-20	6.531	6.52	4.355	5.52	ExpAA=1.10 First60=1.10 PredHel=0 Topology=o	0	0		107999	2120	0	0	72.8027	1888.16	12.8315	160.742	0.00608377	7.60257	0.131227	4147.55	0.0460628	2.7681	serine protease inhibitor (serpin-4), - probable fragment - signalP detected	Serine Protease Inhibitor (serpin)	3e-27	AAEL002704-PB	96	96	13	salivary anti FXa serpin	1E-028	gi|94468358	96	96	13
AeSigP-4384	51	AeSigP-4384	154		M		supercont1.65	96.3	135	4e-58	24365	24231	SIG	19-20	6.106	6	3.872	5.4	ExpAA=1.22 First60=1.22 PredHel=0 Topology=o	0	0		85942	1986	0	0	61.8409	1500.24	15.8355	110.455	0.00889257	6.52773	0.152828	3444.37	0.0576541	2.19939	serine protease inhibitor (serpin-4), - probable fragment - signalP detected	Serine Protease Inhibitor (serpin)	1e-25	AAEL002704-PB	96	100	12	salivary anti FXa serpin	3E-027	gi|94468358	96	100	12
AeSigP-3919	51	AeSigP-3919	155		M		supercont1.81	98.71	155	3e-77	15790	15636	SIG	18-19	5.781	3.91	3.757	3.91	ExpAA=1.38 First60=1.38 PredHel=0 Topology=o	0	0		108743	3009	0	0	51.6539	1865.3	100.721	20.0126	0.0498399	5.73401	0.174124	318.452	0.276998	2.73458	serpin	Serine Protease Inhibitor (serpin) homologue - unlikely to be	5e-23	AAEL003182-PA	98	100	12	putative serpin	5E-024	gi|18568304	96	100	12
Immunity derived
C-type lectins
Ae-207914	154	Ae-207914	465		M	*	supercont1.10	98.6	358	0	10347	10704	SIG	20-21	17.756	5.3	15.682	5.31	ExpAA=4.91 First60=4.91 PredHel=0 Topology=o	0	0		407393	890	0	0	653.739	969.757	7.88061	136.281	0.00725578	74.4646	0.0132654	9213.9	0.540789	10.4361	C-type lectin - signalP detected	C-Type Lectin (CTL).|protein_coding|supercont1.10:2735183-	5e-91	AAEL000533-PA	98	99	100	putative C-type lectin	7E-093	gi|18568318	98	100	100
Ae-209128	144	Ae-209128	435		T	*	supercont1.10	100	360	0	23903	23544	CYT		16.507	9.14			ExpAA=0.00 First60=0.00 PredHel=0 Topology=o	0	0		313846	5163	0	0	86.8958	934.53	9.78686	106.869	0.00925031	9.65736	0.103316	8640.13	0.0886223	8.03209	galactose-specific C-type lectin,	C-Type Lectin (CTL).|protein_coding|supercont1.10:2723540-2724054:-	9e-87	AAEL000556-PA	100	100	95	putative salivary C-type lectin	5E-085	gi|94468370	97	97	95
Ae-209129	143	Ae-209129	432		M	*	supercont1.10	100	332	0	23903	23572	SIG	15-16	16.257	8.78	14.625	8.58	ExpAA=0.00 First60=0.00 PredHel=0 Topology=o	0	1		292513	4820	0	0	86.7514	1783.83	18.6192	106.72	0.00925801	9.69719	0.10288	8988.6	0.0890581	7.48623	galactose-specific C-type lectin, - signalP detected	C-Type Lectin (CTL).|protein_coding|supercont1.10:2723540-2724054:-	4e-84	AAEL000556-PA	100	100	93	putative salivary C-type lectin	2E-082	gi|94468370	97	97	93
Ae-205543	121	Ae-205543	363		M		supercont1.10	95.94	271	1e-124	23903	23633	SIG	15-16	13.668	8.67	12.086	8.37	ExpAA=0.00 First60=0.00 PredHel=0 Topology=o	0	0		229638	4702	0	0	69.8132	1987.73	21.516	102.419	0.00964174	7.70122	0.129579	8271.76	0.0736208	5.87616	galactose-specific C-type lectin, - signalP detected	C-Type Lectin (CTL).|protein_coding|supercont1.10:2723540-2724054:-	1e-67	AAEL000556-PA	97	97	80	putative salivary C-type lectin	6E-066	gi|94468370	94	94	80
AeSigP-218968	61	AeSigP-218968	191		M		supercont1.10	98.95	191	1e-98	24054	23864	SIG	15-16	6.753	9.78	5.131	9.59	ExpAA=0.02 First60=0.02 PredHel=0 Topology=o	0	2		94859	1712	0	0	79.1753	832.349	9.21289	97.5382	0.0100386	9.5359	0.104404	4725.44	0.0949857	2.42709	salivary C-type lectin - probable fragment - signalP detected	C-Type Lectin (CTL).|protein_coding|supercont1.10:2723540-2724054:-	9e-12	AAEL000556-PA	90	96	22	putative salivary C-type lectin	1E-012	gi|94468370	96	100	20
AeSigP-5328	60	AeSigP-5328	182		M		supercont1.10	96.33	109	6e-45	10183	10291	SIG	20-21	6.668	4.65	4.615	4.65	ExpAA=8.13 First60=8.13 PredHel=0 Topology=o	0	0		118223	540	0	0	312.445	2068.21	10.8574	195.797	0.00498126	33.6884	0.0294268	5130.54	0.168098	3.03206	C-type lectin - probable fragment - signalP detected	C-Type Lectin (CTL).|protein_coding|supercont1.10:2735183-	1e-28	AAEL000533-PA	93	98	39	putative C-type lectin	7E-031	gi|18568318	96	98	39
AeSigP-3463	59	AeSigP-3463	178		M		supercont1.10	99.08	109	4e-52	10183	10291	SIG	20-21	6.556	4.5	4.504	4.5	ExpAA=10.44 First60=10.44 PredHel=0 Topology=o	0	0		122872	602	0	0	291.343	2145.09	22.1868	98.7428	0.0100087	31.2013	0.03181	4535.36	0.311348	3.14476	C-type lectin - probable fragment - signalP detected	C-Type Lectin (CTL).|protein_coding|supercont1.10:2735183-	4e-30	AAEL000533-PA	98	98	38	putative C-type lectin	5E-031	gi|18568318	96	98	38
Angiopoietin
Ae-208160	290	Ae-208160	873		M	*	supercont1.15	97.09	653	0	3109	3761	SIG	18-19	33.458	5.74	31.392	5.59	ExpAA=0.04 First60=0.03 PredHel=0 Topology=o	0	5		356575	5048	0	0	100.975	737.545	8.95531	90.1655	0.0109095	11.205	0.0888595	2964.45	0.121397	9.11943	Ficolin - probable fragment - signalP detected	conserved hypothetical protein|protein_coding|supercont1.15:2852946-	1e-169	AAEL000749-PA	97	98	100	angiopoietin-like protein variant	1E-171	gi|94468352	97	98	100
Ae-207956	292	Ae-207956	879		M	*	supercont1.15	96.59	646	0	13370	14015	SIG	19-20	33.793	5.11	31.542	5.03	ExpAA=0.04 First60=0.03 PredHel=0 Topology=o	0	0		448079	5921	0	0	108.182	408.821	4.93765	92.5302	0.0106597	11.7938	0.0844773	5815.88	0.12466	11.46	Ficolin - probable fragment - signalP detected	fibrinogen and fibronectin|protein_coding|supercont1.15:2838199-	1e-169	AAEL000726-PA	94	97	100	putative secreted protein	1E-177	gi|18568298	99	99	100
His rich peptide
Ae-211646	421	Ae-211646	1266		R	*	supercont1.139	96.6	1266	0	9629	10879	CYT		42.064	5.75			ExpAA=6.23 First60=0.00 PredHel=0 Topology=o	0	35		72259	8968	0	0	11.519	61.3203	10.9645	6.13912	0.161261	1.6584	0.599129	2.36062	0.583512	1.73077	hypothetical conserved protein	conserved hypothetical protein|protein_coding|supercont1.139:834506-	0	AAEL005013-PA	97	98	92	putative GQP-rich salivary protein	1E-009	gi|38350697	42	45	73
Antigen 5 related
Ae-209686	310	Ae-209686	930		M		supercont1.16	99.6	497	0	8038	7542	SIG	21-22	34.59	9.18	32.353	9.17	ExpAA=1.27 First60=1.21 PredHel=0 Topology=o	0	0		1486824	7033	0	0	302.222	3416.96	32.6593	115.134	0.00863591	37.0128	0.0269175	2019.02	0.322784	38.0656	salivary antigen-5 related protein AG5-4 - signalP detected	venom allergen|protein_coding|supercont1.16:3232231-3233119:- 1|gene:AAEL000793	1e-108	AAEL000793-PA	94	94	76	putative secreted protein	1E-109	gi|18568284	94	94	76
Ae-208756	261	Ae-208756	786		M	*	supercont1.76	99.58	238	2e-128	5936	5699	SIG	27-28	29.624	9.56	26.458	9.61	ExpAA=3.32 First60=3.31 PredHel=0 Topology=o	0	0		182783	2443	0	0	106.931	124.52	11.1815	12.3049	0.0809206	12.3128	0.0805732	175.737	0.985952	4.53164	salivary secreted antigen-5 protein AG5-2 - signalP detected	allergen, putative|protein_coding|supercont1.76:1255699-1256752:-	1e-155	AAEL003057-PB	98	98	100	putative secreted protein	1E-156	gi|18568316	98	98	100
Ae-208485	255	Ae-208485	768		M	*	supercont1.76	99.53	212	7e-113	6462	6673	SIG	20-21	29.494	9.01	27.313	9.01	ExpAA=1.23 First60=1.23 PredHel=0 Topology=o	0	0		899722	29039	0	0	44.2976	1809.06	47.6836	42.2033	0.0236317	4.97847	0.20072	317.427	0.116729	22.8782	salivary secreted antigen-5 precursor AG5-3 - signalP detected	allergen, putative|protein_coding|supercont1.76:1230328-	1e-153	AAEL003053-PC	99	99	100	putative secreted protein	1E-156	gi|18568278	99	100	100
Ae-208099	255	Ae-208099	768		M	*	supercont1.16	99.8	497	0	8038	7542	SIG	21-22	29.01	9.14	26.735	9.12	ExpAA=4.41 First60=4.29 PredHel=0 Topology=o	0	0		1842450	10841	0	0	242.971	2840.44	25.92	121.856	0.00817594	27.661	0.0360899	2005.36	0.227439	47.1787	salivary antigen-5 related protein AG5-4 - signalP detected	venom allergen|protein_coding|supercont1.16:3232231-3233119:- 1|gene:AAEL000793	1e-155	AAEL000793-PA	100	100	100	putative secreted protein	1E-156	gi|18568284	99	99	100
AeSigP-208755	223	AeSigP-208755	677		M		supercont1.76	100	204	1e-110	6176	5973	SIG	24-25	25.768	9.53	22.985	9.64	ExpAA=10.94 First60=10.92 PredHel=0 Topology=o	0	0		135725	2070	0	0	93.7019	379.414	36.7191	11.3582	0.0876262	10.8467	0.0914266	161.024	0.931902	3.35572	salivary secreted antigen-5 protein AG5-2 - probable fragment - signalP detected	allergen, putative|protein_coding|supercont1.76:1255978-1256752:-	1e-114	AAEL003057-PA	99	99	100	putative secreted protein	1E-109	gi|18568316	99	99	70
Ae-208484	125	Ae-208484	378		V	*	supercont1.76	99.42	171	9e-89	5522	5692	CYT		14.398	9.35			ExpAA=0.01 First60=0.00 PredHel=0 Topology=o	0	0		331162	13339	0	0	35.4939	898.561	26.4023	38.0049	0.0262223	3.98266	0.250874	281.754	0.103196	8.41055	salivary secreted antigen-5 precursor AG5-3 - probable fragment	allergen, putative|protein_coding|supercont1.76:1230328-	2e-71	AAEL003053-PE	99	99	88	putative secreted protein	1E-066	gi|18568278	99	100	45
AeSigP-208542	111	AeSigP-208542	333		M		supercont1.16	100	236	5e-130	8038	7803	SIG	21-22	12.389	9.86	10.198	9.99	ExpAA=9.22 First60=9.21 PredHel=0 Topology=o	0	0		627791	1815	0	0	494.274	4818.77	48.2777	112.193	0.00886969	54.4275	0.018286	2187.6	0.490631	16.0697	salivary antigen-5 related protein AG5-4 - probable fragment - signalP detected	venom allergen|protein_coding|supercont1.16:3232231-3233119:- 1|gene:AAEL000793	5e-47	AAEL000793-PA	100	100	33	putative secreted protein	2E-048	gi|18568284	100	100	33
AeSigP-215357	77	AeSigP-215357	233		M		supercont1.76	98.58	141	1e-68	5328	5468	SIG	20-21	8.974	9.7	6.792	9.7	ExpAA=9.35 First60=9.35 PredHel=0 Topology=o	0	0		240301	8591	0	0	39.988	3116.38	95.3326	36.3225	0.0274501	4.51081	0.221502	376.336	0.121946	6.09997	salivary secreted antigen-5 precursor AG5-3 - probable fragment - signalP detected	allergen, putative|protein_coding|supercont1.76:1230328-	2e-38	AAEL003053-PE	94	94	54	putative secreted protein	2E-040	gi|18568278	96	96	30
AeSigP-212960	77	AeSigP-212960	232		M		supercont1.76	98.58	141	1e-68	5328	5468	SIG	20-21	8.908	9.7	6.776	9.7	ExpAA=2.88 First60=2.88 PredHel=0 Topology=o	0	0		225852	8711	0	0	37.0659	1614.5	47.9962	37.5283	0.0265598	4.11422	0.242855	319.437	0.107807	5.73518	salivary secreted antigen-5 precursor AG5-3	allergen, putative|protein_coding|supercont1.76:1230328-	5e-41	AAEL003053-PE	98	98	54	putative secreted protein	1E-041	gi|18568278	97	97	30
AeSigP-4019	76	AeSigP-4019	229		M		supercont1.76	98.58	141	1e-68	5328	5468	SIG	20-21	8.838	9.54	6.634	9.54	ExpAA=3.27 First60=3.27 PredHel=0 Topology=o	0	0		100995	3051	0	0	47.3134	1309.41	40.9487	34.5587	0.0287123	5.58367	0.178595	422.607	0.157906	2.56302	salivary secreted antigen-5 precursor AG5-3 - probable fragment - signalP detected	allergen, putative|protein_coding|supercont1.76:1230328-	2e-38	AAEL003053-PE	94	96	54	putative secreted protein	2E-040	gi|18568278	96	97	30
AeSigP-6093	76	AeSigP-6093	228		M		supercont1.76	98.58	141	1e-68	5328	5468	SIG	20-21	8.773	9.58	6.591	9.58	ExpAA=10.10 First60=10.10 PredHel=0 Topology=o	0	0		158125	5156	0	0	43.8401	2049.79	64.8943	35.2609	0.0282508	5.02409	0.198793	393.989	0.139783	4.01223	salivary secreted antigen-5 precursor AG5-3 - probable fragment - signalP detected	allergen, putative|protein_coding|supercont1.76:1230328-	8e-39	AAEL003053-PE	96	97	54	putative secreted protein	6E-041	gi|18568278	97	98	30
AeSigP-5105	60	AeSigP-5105	182		M		supercont1.76	98.58	141	8e-69	5328	5468	SIG	20-21	6.765	8.44	4.585	8.47	ExpAA=5.78 First60=5.78 PredHel=0 Topology=o	0	0		108633	3224	0	0	48.1616	1878.77	63.0416	33.2812	0.0299194	5.39913	0.18493	516.862	0.158472	2.75432	salivary secreted antigen-5 precursor AG5-3 - probable fragment - signalP detected	allergen, putative|protein_coding|supercont1.76:1230328-	8e-31	AAEL003053-PE	96	98	42	putative secreted protein	3E-032	gi|18568278	96	98	24
D7 family related to the OBPs
Ae-197183	332	Ae-197183	999		M	*	supercont1.204	98.63	293	6e-154	23793	24085	SIG	21-22	38.594	9.36	36.228	9.29	ExpAA=8.54 First60=8.54 PredHel=0 Topology=o	0	0		2363179	70927	0	0	47.6373	3256.7	46.1774	78.7227	0.0126723	5.40501	0.184943	8746.93	0.0676802	60.3885	long form D7Bclu1 salivary protein	D7 protein, putative|protein_coding|supercont1.204:322860-	0	AAEL006417-PA	97	99	100	long form D7Bclu1 salivary protein	0.0	gi|16225992	98	99	100
Ae-197181	281	Ae-197181	846		P	*	supercont1.204	97.84	231	1e-114	23252	23482	SIG	19-20	32.788	9.24	30.752	9.13	ExpAA=3.62 First60=3.62 PredHel=0 Topology=o	0	0		1619495	62285	0	0	37.1756	3091.3	48.3063	71.4131	0.0139647	4.18961	0.238594	6276.49	0.0577412	41.3601	long form D7Bclu1 salivary protein	D7 protein, putative|protein_coding|supercont1.204:322860-	1e-144	AAEL006417-PA	88	91	84	long form D7Bclu1 salivary protein	1E-146	gi|16225992	88	91	84
Ae-199922	272	Ae-199922	819	Y	K	*	supercont1.204	99.55	220	1e-117	21731	21512	CYT		30.049	8.66			ExpAA=0.00 First60=0.00 PredHel=0 Topology=o	0	1		3921904	56429	0	0	99.37	5067.14	99.2948	57.0298	0.017518	10.9836	0.0910096	2439.29	0.189942	100	37 kDa salivary gland allergen Aed a 2	37 kDa salivary gland allergen Aed a 2 Precursor (Protein D7)(Allergen Aed a	1e-148	AAEL006424-PA	93	94	85	D7 protein	1E-151	gi|159559	94	95	85
Ae-209194	186	Ae-209194	561	Y	M	*	supercont1.204	93.62	423	7e-177	21764	22186	BL	20-21	20.358	6.72	18.063	6.17	ExpAA=1.55 First60=1.55 PredHel=0 Topology=o	0	0		314460	8708	0	0	51.6257	883.63	12.4663	80.2173	0.0123266	5.66672	0.176149	3585.73	0.0691181	8.03592	18.2 kda secreted protein18.2 kDa secreted protein	conserved hypothetical protein|protein_coding|supercont1.204:271631-	1e-74	AAEL006408-PA	75	76	118	putative 18.2 kDa secreted protein	1E-087	gi|18568332	84	84	118
AeSigP-200763	176	AeSigP-200763	536		M		supercont1.204	98.62	218	7e-112	22008	21791	SIG	36-37	19.928	6.29	15.807	5.15	ExpAA=19.78 First60=19.78 PredHel=1 Topology=i21-40o	1	0		1858708	25992	0	0	102.241	4517.68	108.692	45.9332	0.0217484	12.1842	0.0820271	3460.77	0.26025	47.3074	D7 protein	37 kDa salivary gland allergen Aed a 2 Precursor (Protein D7)(Allergen Aed a	1e-76	AAEL006424-PA	89	91	49	D7 protein	4E-078	gi|159559	89	91	49
Ae-208144	168	Ae-208144	507	Y	M	*	supercont1.204	97.26	401	0	4363	3963	SIG	25-26	18.345	9.18	15.62	9.2	ExpAA=6.54 First60=6.54 PredHel=0 Topology=o	0	0		310743	14566	0	0	30.5	1626.25	30.8674	58.8421	0.0168736	3.42191	0.291932	4221.69	0.0568336	7.92524	short form D7cclu23-like salivary protein	conserved hypothetical protein|protein_coding|supercont1.204:278963-279467:-	1e-79	AAEL006423-PA	85	87	113	short form D7Cclu23 salivary protein	8E-079	gi|16225995	81	86	113
Ae-208525	149	Ae-208525	450		M	*	supercont1.204	96.98	397	0	4359	3963	SIG	19-20	17.748	9.16	15.516	9.33	ExpAA=22.37 First60=22.37 PredHel=1 Topology=o5-27i	1	0		925108	17881	0	0	73.9682	3819.21	47.2081	91.002	0.0109514	7.97895	0.125247	10727.7	0.0865007	23.6576	short form D7Cclu23 salivary protein	conserved hypothetical protein|protein_coding|supercont1.204:278963-279467:-	2e-81	AAEL006423-PA	93	96	100	short form D7Cclu23 salivary protein	7E-087	gi|16225995	97	99	100
Ae-209193	152	Ae-209193	459		I	*	supercont1.204	93.62	423	5e-177	21764	22186	CYT		17.553	6.17			ExpAA=0.00 First60=0.00 PredHel=0 Topology=o	0	0		306734	8163	0	0	53.7189	1270.53	17.5378	80.9984	0.0122331	5.85515	0.170532	3986.98	0.0708717	7.83945	short D7 protein	conserved hypothetical protein|protein_coding|supercont1.204:271631-	9e-72	AAEL006408-PA	85	88	97	putative 18.2 kDa secreted protein	1E-083	gi|18568332	95	96	97
Ae-208095	148	Ae-208095	447		M	*	supercont1.204	96.7	394	0	10743	11136	SIG	21-22	16.984	5.48	14.485	5.22	ExpAA=18.51 First60=18.50 PredHel=1 Topology=i5-24o	1	0		1157307	20590	0	0	80.36	2415.64	25.8792	104.904	0.00950361	9.01717	0.110836	9303.7	0.084973	29.6154	short form D7 salivary protein SD7-1	conserved hypothetical protein|protein_coding|supercont1.204:283157-	2e-77	AAEL006406-PD	91	93	100	putative 14.5 kDa secreted protein	2E-086	gi|61742025	100	100	100
Ae-3929	125	Ae-3929	375		S		supercont1.253	97.74	354	0	9926	10279	CYT		14.74	8.8			ExpAA=2.55 First60=2.42 PredHel=0 Topology=o	0	0		88666	3856	0	0	32.8682	746.741	13.9176	59.3731	0.0165	3.55351	0.280563	902.223	0.0579247	2.26167	short salivary D7 protein	conserved hypothetical protein|protein_coding|supercont1.253:1259805-	5e-70	AAEL007394-PB	96	97	80	short salivary D7 protein	3E-071	gi|94468424	96	97	80
Ae-215777	116	Ae-215777	348		A		supercont1.204	98.56	348	0	21785	22132	CYT		13.381	5.18			ExpAA=0.00 First60=0.00 PredHel=0 Topology=o	0	0		72028	6185	0	0	16.6479	648.929	18.879	38.4373	0.0256011	1.75644	0.568095	1111.74	0.0439293	1.82952	short D7 protein	conserved hypothetical protein|protein_coding|supercont1.204:271631-	1e-62	AAEL006408-PA	95	96	73	putative 18.2 kDa secreted protein	2E-057	gi|18568332	87	90	73
AeSigP-218123	103	AeSigP-218123	317		M		supercont1.204	99.54	218	7e-117	22008	21791	SIG	19-20	11.564	4.53	9.585	4.4	ExpAA=3.91 First60=3.91 PredHel=0 Topology=o	0	0		1182402	15876	0	0	106.479	6274.28	136.762	51.5384	0.0193816	12.3085	0.0812	3714.5	0.234792	30.1218	37 kDa salivary gland allergen Aed a 2	37 kDa salivary gland allergen Aed a 2 Precursor (Protein D7)(Allergen Aed a	4e-56	AAEL006424-PA	100	100	31	D7 protein	2E-057	gi|159559	100	100	31
AeSigP-211135	88	AeSigP-211135	264		M		supercont1.204	95.97	124	2e-51	4359	4236	SIG	19-20	10.047	6.88	7.889	8.04	ExpAA=22.56 First60=22.56 PredHel=1 Topology=o5-27i	1	1		467454	10305	0	0	64.8511	5411.54	78.3896	77.6245	0.0128335	7.27958	0.137262	10273.7	0.092308	11.9438	short form D7Cclu23 salivary protein	conserved hypothetical protein|protein_coding|supercont1.204:278963-279467:-	1e-28	AAEL006423-PA	93	98	40	short form D7Cclu23 salivary protein	4E-031	gi|16225995	96	100	40
AeSigP-207075	87	AeSigP-207075	263		M		supercont1.204	91.9	210	5e-74	10743	10952	SIG	21-22	9.814	8.57	7.425	8.53	ExpAA=17.68 First60=17.68 PredHel=1 Topology=o5-24i	1	0		268538	5332	0	0	71.9951	729.275	15.2053	45.2085	0.0220089	8.04985	0.123988	4371.24	0.173685	6.84366	short salivary D7 protein	conserved hypothetical protein|protein_coding|supercont1.204:283157-	6e-45	AAEL006406-PD	90	96	59	putative 14.5 kDa secreted protein	6E-043	gi|61742025	87	90	59
AeSigP-214420	75	AeSigP-214420	226		M		supercont1.204	97.7	174	1e-83	21762	21935	SIG	18-19	8.536	4.74	6.559	4.55	ExpAA=0.28 First60=0.28 PredHel=0 Topology=o	0	0		78238	3485	0	0	32.0892	800.593	17.8705	43.3727	0.0227305	3.04508	0.327572	1537.73	0.0678305	1.9927	short D7 salivary protein d7s5	conserved hypothetical protein|protein_coding|supercont1.204:271631-	4e-38	AAEL006408-PA	94	96	47	putative 18.2 kDa secreted protein	5E-039	gi|18568332	92	96	47
AeSigP-1914	54	AeSigP-1914	163		M		supercont1.204	97.27	110	6e-48	10743	10852	SIG	21-22	6.269	9.1	3.8	9.24	ExpAA=19.49 First60=19.49 PredHel=1 Topology=i5-24o	1	0		458020	8271	0	0	79.1667	7990.84	95.5279	94.74	0.0105244	9.37165	0.106638	8869.06	0.0977088	11.7148	short form D7 salivary protein SD7-1	conserved hypothetical protein|protein_coding|supercont1.204:283157-	5e-22	AAEL006406-PD	85	87	36	putative 14.5 kDa secreted protein	2E-028	gi|61742025	98	98	36
AeSigP-4792	54	AeSigP-4792	164		M		supercont1.204	95.5	111	8e-44	4359	4249	SIG	19-20	6.196	5.99	4.051	6.9	ExpAA=22.58 First60=22.58 PredHel=1 Topology=i5-27o	1	0		342040	7017	0	0	69.6838	5963.56	80.7224	83.8121	0.0118878	7.47441	0.133693	11967.9	0.087868	8.74275	short form D7Cclu23 salivary protein	conserved hypothetical protein|protein_coding|supercont1.204:278963-279467:-	1e-25	AAEL006423-PA	94	100	36	short form D7Cclu23 salivary protein	4E-027	gi|16225995	96	98	36
AeSigP-3248	52	AeSigP-3248	157		M		supercont1.204	97.12	104	2e-44	4359	4256	SIG	19-20	5.985	5.35	3.825	6.01	ExpAA=22.48 First60=22.48 PredHel=1 Topology=i5-27o	1	0		143713	5006	0	0	41.0381	2496.76	55.7461	43.2611	0.0229899	3.81047	0.262132	4252.91	0.0857192	3.66032	short form D7Cclu23 salivary protein	conserved hypothetical protein|protein_coding|supercont1.204:278963-279467:-	7e-25	AAEL006423-PA	98	100	35	short form D7Cclu23 salivary protein	1E-025	gi|16225995	94	98	35
AeSigP-6803	50	AeSigP-6803	152		M		supercont1.204	94.95	99	1e-36	4359	4261	SIG	19-20	5.871	7.75	3.612	8.05	ExpAA=20.37 First60=20.37 PredHel=1 Topology=o5-27i	1	0		201880	5343	0	0	54.0126	3521.68	43.1292	90.8686	0.0109415	6.00875	0.166279	8212.25	0.0650843	5.16288	hypothetical secreted protein precursor	conserved hypothetical protein|protein_coding|supercont1.204:278963-279467:-	1e-21	AAEL006423-PA	94	94	34	short form D7Cclu23 salivary protein	1E-023	gi|16225995	94	96	34
AeSigP-3403	50	AeSigP-3403	150		M		supercont1.204	96.23	106	3e-43	22008	21903	SIG	18-19	5.692	4.2	3.728	3.95	ExpAA=15.68 First60=15.68 PredHel=1 Topology=i3-22o	1	0		707745	7520	0	0	134.546	12272.7	331.172	41.1526	0.024281	14.7685	0.0676731	3471.86	0.35156	17.9921	D7 protein	37 kDa salivary gland allergen Aed a 2 Precursor (Protein D7)(Allergen Aed a	1e-19	AAEL006424-PA	90	90	16	D7 protein	4E-021	gi|159559	90	90	16
Sialonematoceram families
Aegyptin
Ae-211729	349	Ae-211729	1047		E		supercont1.464	100	420	0	11646	12065	CYT		40.528	5.79			ExpAA=0.02 First60=0.00 PredHel=0 Topology=o	0	12		2846338	42316	0	0	96.1701	4434.51	123.432	39.5606	0.0252493	10.9161	0.091549	1589.21	0.270655	72.3339	30 kDa salivary gland allergen variant 2	30 kDa salivary gland allergen Aed a 3 Precursor (Allergen Aed a	7e-78	AAEL010235-PA	100	100	51	30 kDa salivary gland allergen variant 2	2E-079	gi|94468546	100	100	51
Ae-208230	283	Ae-208230	852		M	*	supercont1.864	100	346	0	6439	6784	SIG	22-23	32.554	9.41	29.922	9.45	ExpAA=10.19 First60=10.19 PredHel=0 Topology=o	0	1		125490	4890	0	0	36.6843	290.625	4.02495	78.4207	0.0122311	4.09499	0.242938	622.684	0.0498297	3.20719	30 kDa allergen-like protein	hypothetical protein|protein_coding|supercont1.864:202603-	1e-165	AAEL013532-PA	100	100	100	salivary secreted protein	1E-165	gi|94468414	98	99	100
Ae-207766	273	Ae-207766	822		M	*	supercont1.464	100	627	0	11472	12098	SIG	19-20	29.188	4.15	27.068	4.1	ExpAA=0.16 First60=0.16 PredHel=0 Topology=o	0	2		3396381	52045	0	0	93.3034	1823.05	52.0015	39.5082	0.0252929	10.3498	0.0965817	1405.02	0.257172	86.2881	30 kDa salivary gland allergen variant 2	30 kDa salivary gland allergen Aed a 3 Precursor (Allergen Aed a	1e-157	AAEL010235-PA	100	100	100	30 kDa salivary gland allergen variant 2	1E-159	gi|94468546	100	100	100
Ae-209054	276	Ae-209054	831		M	*	supercont1.464	99.58	237	9e-128	11567	11803	SIG	19-20	27.832	3.68	25.683	3.61	ExpAA=0.17 First60=0.17 PredHel=0 Topology=o	0	42		1166802	8003	0	0	208.429	3473.26	119.861	32.64	0.0305796	22.5054	0.0443205	2666.29	0.673336	29.5722	30 kDa salivary gland allergen variant 2	30 kDa salivary gland allergen Aed a 3 Precursor (Allergen Aed a	9e-61	AAEL010235-PA	71	75	61	30 kDa salivary gland allergen variant 2	3E-062	gi|94468546	71	75	61
Ae-209052	246	Ae-209052	738		M		supercont1.464	100	545	0	11472	12016	SIG	19-20	27.463	4.22	25.209	4.17	ExpAA=0.16 First60=0.16 PredHel=0 Topology=o	0	3		2190502	30486	0	0	102.73	6046.65	180.283	37.2297	0.0268322	11.1055	0.089987	1642.84	0.292131	55.6226	30 kDa salivary gland allergen variant 2	30 kDa salivary gland allergen Aed a 3 Precursor (Allergen Aed a	1e-104	AAEL010235-PA	100	100	67	30 kDa salivary gland allergen variant 2	1E-106	gi|94468546	100	100	67
Ae-207764	249	Ae-207764	750		D	*	supercont1.464	99.64	555	0	11544	12098	CYT		26.502	4.09			ExpAA=0.00 First60=0.00 PredHel=0 Topology=o	0	2		1651823	38485	0	0	61.3662	5696.22	141.211	44.9501	0.0222138	6.96358	0.143532	899.822	0.152485	42.0294	30 kDa salivary gland allergen variant 2	30 kDa salivary gland allergen Aed a 3 Precursor (Allergen Aed a	1e-143	AAEL010235-PA	99	100	91	30 kDa salivary gland allergen variant 2	1E-144	gi|94468546	99	100	91
AeSigP-209053	256	AeSigP-209053	768		M		supercont1.464	100	224	2e-122	11472	11695	SIG	19-20	26.037	3.71	23.933	3.66	ExpAA=0.16 First60=0.16 PredHel=0 Topology=o	0	5		930427	6125	0	0	217.157	2134.29	72.3094	33.3748	0.0298911	23.1975	0.0429673	2578.65	0.679252	23.5873	30 kDa salivary gland allergen variant 2	30 kDa salivary gland allergen Aed a 3 Precursor (Allergen Aed a	3e-56	AAEL010235-PA	56	63	81	30 kDa salivary gland allergen variant 2	8E-058	gi|94468546	56	63	81
Ae-208229	220	Ae-208229	663		M	*	supercont1.864	97.89	474	0	6311	6784	CYT		25.329	9.4			ExpAA=0.47 First60=0.47 PredHel=0 Topology=o	0	0		86669	3547	0	0	34.926	50.3422	0.658972	82.46	0.0115451	3.95381	0.251497	658.065	0.0454216	2.21571	30 kDa allergen-like protein	hypothetical protein|protein_coding|supercont1.864:206311-	1e-124	AAEL013532-PB	98	98	100	salivary secreted protein	1E-114	gi|94468416	98	98	100
AeTE-209054	246	AeTE-209054	738		P		supercont1.464	99.58	237	8e-128	11803	11567	CYT		23.682	3.42			ExpAA=0.00 First60=0.00 PredHel=0 Topology=o	0	86		1394350	8823	0	0	225.93	4153.85	135.298	33.9726	0.0293952	25.8381	0.0386235	2627.6	0.744973	35.3669	30 kDa salivary gland allergen variant 2	30 kDa salivary gland allergen Aed a 3 Precursor (Allergen Aed a	3e-39	AAEL010235-PA	96	97	28	30 kDa salivary gland allergen variant 2	9E-041	gi|94468546	96	97	28
Ae-199037	215	Ae-199037	648		M	*	supercont1.464	100	453	0	11109	10657	SIG	19-20	23.591	4.57	21.409	4.53	ExpAA=0.02 First60=0.02 PredHel=0 Topology=o	0	7		2269444	23443	0	0	138.406	4449.12	112.037	44.5492	0.0224259	15.8944	0.0628724	1704.06	0.351845	57.7352	30 kDa allergen-like protein	conserved hypothetical protein|protein_coding|supercont1.464:160395-161109:-	1e-121	AAEL010228-PA	100	100	100	putative 30 kDa allergen-like protein	1E-123	gi|18568322	100	100	100
Ae-199039	194	Ae-199039	585		M	*	supercont1.464	100	453	0	11109	10657	SIG	19-20	21.75	4.5	19.394	4.46	ExpAA=0.02 First60=0.02 PredHel=0 Topology=o	0	8		2018278	20362	0	0	141.712	7848.36	201.946	42.555	0.0234756	15.4238	0.0647873	1722.96	0.356906	51.334	30 kDa allergen-like protein	conserved hypothetical protein|protein_coding|supercont1.464:160395-161109:-	1e-100	AAEL010228-PA	100	100	83	putative 30 kDa allergen-like protein	1E-101	gi|18568322	100	100	83
AeSigP-209051	152	AeSigP-209051	456		M		supercont1.464	93.85	260	6e-106	11541	11800	SIG	19-20	15.561	3.67	13.455	3.57	ExpAA=0.19 First60=0.19 PredHel=0 Topology=o	0	8		649470	4045	0	0	229.51	2338.21	80.4191	33.0974	0.0301504	23.7696	0.041946	2785.08	0.70154	16.4613	30 kDa salivary gland allergen variant 2	30 kDa salivary gland allergen Aed a 3 Precursor (Allergen Aed a	6e-49	AAEL010235-PA	66	74	56	30 kDa salivary gland allergen variant 2	2E-050	gi|94468546	66	74	56
AeSigP-210056	92	AeSigP-210056	277		M		supercont1.464	93.86	277	4e-118	11109	10845	SIG	19-20	9.871	4.03	7.688	3.96	ExpAA=0.06 First60=0.06 PredHel=0 Topology=o	0	13		720538	10171	0	0	101.279	7939.67	242.425	36.4374	0.0274109	11.7774	0.0848394	1713.63	0.316343	18.2911	30 kDa allergen-like protein	conserved hypothetical protein|protein_coding|supercont1.464:160395-161109:-	7e-43	AAEL010228-PA	92	93	43	putative 30 kDa allergen-like protein	2E-044	gi|18568322	92	93	43
AeSigP-216353	64	AeSigP-216353	193		M		supercont1.464	99.48	193	3e-102	11109	10917	SIG	19-20	7.007	3.96	4.81	3.84	ExpAA=0.14 First60=0.14 PredHel=0 Topology=o	0	7		644599	6008	0	0	153.375	7934.2	244.87	35.8292	0.027883	17.2018	0.0580789	2789.34	0.469457	16.3612	19.6 kDa secreted protein	conserved hypothetical protein|protein_coding|supercont1.464:160395-161109:-	6e-31	AAEL010228-PA	98	98	30	putative 30 kDa allergen-like protein	2E-032	gi|18568322	98	98	30
AeSigP-214460	52	AeSigP-214460	158		M		supercont1.464	99.37	158	2e-81	11109	10952	SIG	19-20	5.778	4.18	3.555	4	ExpAA=0.18 First60=0.18 PredHel=0 Topology=o	0	7		532903	4694	0	0	162.286	6741.82	212.89	35.2198	0.0283654	16.7344	0.0597016	2600.35	0.464503	13.5222	19.6 kDa secreted protein	conserved hypothetical protein|protein_coding|supercont1.464:160395-161109:-	1e-23	AAEL010228-PA	98	98	24	putative 30 kDa allergen-like protein	3E-025	gi|18568322	98	98	24
15-17 kDa family of blood feeding Diptera
Ae-205533	137	Ae-205533	411		M		supercont1.131	99.54	217	4e-116	15629	15413	SIG	20-21	14.406	9.4	12.288	9.06	ExpAA=26.44 First60=20.17 PredHel=1 Topology=i7-26o	1	1		51344	5959	0	0	12.3172	361.611	4.0178	96.5721	0.009748	1.63846	0.608414	6.27261	0.0213498	1.31368	14.5 kDa salivary protein	conserved hypothetical protein|protein_coding|supercont1.131:65098-65629:-	4e-72	AAEL004809-PA	100	100	88	putative secreted salivary protein	2E-073	gi|94468392	100	100	88
AeSigP-2314	56	AeSigP-2314	170		M		supercont1.131	98.24	170	9e-84	15629	15460	SIG	20-21	5.537	4.56	3.506	4.03	ExpAA=20.34 First60=20.34 PredHel=1 Topology=i7-26o	1	1		28442	2817	0	0	14.4307	496.182	6.00804	87.1223	0.0109531	1.65132	0.603927	6.98703	0.0233619	0.727416	hypothetical secreted protein precursor	conserved hypothetical protein|protein_coding|supercont1.131:65098-65629:-	1e-23	AAEL004809-PA	96	96	36	putative secreted salivary protein	3E-025	gi|94468392	96	96	36
9.7 kDa culicine family
Ae-218224	73	Ae-218224	222		A	*	supercont1.313	99.55	222	2e-119	3287	3066	CYT		8.142	8.77			ExpAA=0.02 First60=0.02 PredHel=0 Topology=o	0	0		317577	1718	0	0	264.145	4050.54	127.149	35.4902	0.0281183	30.2486	0.0329452	1090.03	0.850275	8.059	7.8 kDa acidic protein	conserved hypothetical protein|protein_coding|supercont1.313:328066-328412:-	3e-40	AAEL008305-PA	98	98	77	putative 7.8 kDa acidic protein	8E-042	gi|60460225	98	98	77
Ae-213948	87	Ae-213948	261		N		supercont1.313	98.46	260	7e-135	3337	3078	SIG	22-23	9.688	7.73	7.262	8.26	ExpAA=6.22 First60=6.22 PredHel=0 Topology=o	0	0		293405	1490	0	0	281.357	3487.47	110.908	35.0108	0.028483	30.7253	0.0323911	1131.99	0.874044	7.44436	7.8 kDa acidic protein	conserved hypothetical protein|protein_coding|supercont1.313:328066-328412:-	2e-46	AAEL008305-PA	95	97	92	putative 7.8 kDa acidic protein	4E-048	gi|60460225	96	97	92
Ae-208277	95	Ae-208277	288		M	*	supercont1.313	99.63	272	4e-149	3337	3066	SIG	25-26	10.766	8.74	7.84	8.56	ExpAA=18.00 First60=17.98 PredHel=1 Topology=i7-24o	1	0		488983	2668	0	0	261.947	789.551	25.8666	33.9547	0.0294039	30.0699	0.0331641	1155.48	0.881232	12.4018	7.8 kDa acidic protein	conserved hypothetical protein|protein_coding|supercont1.313:328066-328412:-	4e-53	AAEL008305-PA	97	98	100	putative 7.8 kDa acidic protein	1E-055	gi|60460225	100	100	100
Ae-217863	77	Ae-217863	231		M		supercont1.313	98.14	215	4e-108	3337	3123	SIG	25-26	8.792	8.72	5.854	8.44	ExpAA=18.28 First60=18.27 PredHel=1 Topology=i7-24o	1	0		365967	1787	0	0	292.646	4740.74	158.298	33.1845	0.030081	33.8265	0.0294587	1531.72	1.00952	9.27948	7.8 kDa acidic protein	conserved hypothetical protein|protein_coding|supercont1.313:328066-328412:-	3e-40	AAEL008305-PA	94	96	81	putative 7.8 kDa acidic protein	8E-043	gi|60460225	97	97	81
Ae-211362	157	Ae-211362	474		M	*	supercont1.313	99.46	184	2e-96	3337	3154	SIG	25-26	17.564	8.11	14.657	7.75	ExpAA=17.16 First60=17.11 PredHel=1 Topology=i7-24o	1	0		361164	2017	0	0	255.889	2198.9	73.6781	32.893	0.03029	28.7799	0.0345289	1141.64	0.867426	9.15727	7.8 kDa acidic protein	conserved hypothetical protein|protein_coding|supercont1.313:328066-328412:-	4e-35	AAEL008305-PA	97	98	71	putative 7.8 kDa acidic protein	1E-037	gi|60460225	100	100	71
AeSigP-8930	58	AeSigP-8930	176		M		supercont1.313	98.13	160	9e-78	3337	3178	SIG	25-26	6.628	7.74	3.709	6.35	ExpAA=18.23 First60=18.23 PredHel=1 Topology=i7-24o	1	0		188976	1026	0	0	263.09	3266.99	112.78	32.5041	0.0306963	30.4452	0.0327116	1286.77	0.928088	4.7895	7.8 kDa acidic protein	conserved hypothetical protein|protein_coding|supercont1.313:328066-328412:-	1e-27	AAEL008305-PA	93	94	61	putative 7.8 kDa acidic protein	3E-030	gi|60460225	96	96	61
AeSigP-7913	57	AeSigP-7913	171		M		supercont1.313	98.06	155	8e-75	3337	3183	SIG	25-26	6.525	7.75	3.587	8.08	ExpAA=8.71 First60=8.71 PredHel=0 Topology=i	0	0		176631	865	0	0	291.62	3052.83	107.244	31.9643	0.0312131	33.9277	0.0293354	1737.22	1.04683	4.47553	7.8 kDa acidic protein	conserved hypothetical protein|protein_coding|supercont1.313:328066-328412:-	6e-27	AAEL008305-PA	92	96	60	putative 7.8 kDa acidic protein	2E-029	gi|60460225	96	98	60
12-14 kDa mosquito family
AeSigP-2247	53	AeSigP-2247	159		M		supercont1.432	99.11	112	6e-54	12464	12575	SIG	20-21	5.851	6.68	3.67	5.36	ExpAA=0.83 First60=0.83 PredHel=0 Topology=o	0	0		55896	2218	0	0	36.0157	974.569	13.1748	83.2048	0.0117442	4.18077	0.238527	3116.09	0.0486075	1.42875	11.6 kDa secreted salivary peptide	conserved hypothetical protein|protein_coding|supercont1.432:687355-	1e-25	AAEL009852-PA	98	98	41	putative 11.6 kDa secreted salivary peptide	3E-027	gi|94468408	98	98	41
Ae-211407	114	Ae-211407	342		M		supercont1.432	98.64	295	1e-155	12464	12758	SIG	20-21	12.221	5.53	10.081	4.85	ExpAA=0.40 First60=0.40 PredHel=0 Topology=o	0	0		96643	3571	0	0	38.6837	845.158	10.6076	90.3044	0.010778	4.68828	0.212596	2346.52	0.050105	2.47124	11.6 kDa secreted salivary peptide	conserved hypothetical protein|protein_coding|supercont1.432:687355-	6e-62	AAEL009852-PA	96	97	89	putative 11.6 kDa secreted salivary peptide	3E-063	gi|94468408	96	97	89
Ae-208401	128	Ae-208401	387		M	*	supercont1.432	99.71	340	0	12464	12803	SIG	20-21	13.705	5.21	11.556	4.74	ExpAA=0.19 First60=0.19 PredHel=0 Topology=o	0	0		105550	3946	0	0	38.2349	238.689	2.90389	91.9361	0.0105797	4.49098	0.221957	2420.71	0.0471161	2.69942	11.6 kDa secreted salivary peptide	conserved hypothetical protein|protein_coding|supercont1.432:687355-	7e-73	AAEL009852-PA	99	99	100	putative 11.6 kDa secreted salivary peptide	3E-074	gi|94468408	99	99	100
23.5 kDa culicine family
Ae-212066	206	Ae-212066	621		M	*	supercont1.63	99.36	621	0	12302	11682	SIG	18-19	23.374	8.94	21.321	8.94	ExpAA=0.10 First60=0.06 PredHel=0 Topology=o	0	4		176378	1988	0	0	126.788	338.939	63.1366	6.03284	0.165446	15.5776	0.0637034	128.49	2.4687	4.21268	23 kDa secreted salivary protein	conserved hypothetical protein|protein_coding|supercont1.63:1961682-1962302:-	1e-123	AAEL002656-PA	99	99	100	putative 23 kDa secreted salivary protein	1E-125	gi|94468386	99	99	100
Ae-213490	162	Ae-213490	486		M		supercont1.63	97.74	486	0	12302	11817	SIG	18-19	18.277	9.2	16.317	9.2	ExpAA=0.15 First60=0.15 PredHel=0 Topology=o	0	5		157658	1672	0	0	134.738	937.336	178.213	5.85715	0.170444	16.961	0.0585152	138.972	2.75801	3.76007	23.4 kDa salivary protein	conserved hypothetical protein|protein_coding|supercont1.63:1961682-1962302:-	5e-93	AAEL002656-PA	96	97	79	putative 23 kDa secreted salivary protein	2E-094	gi|94468386	96	97	79
Ae-213324	190	Ae-213324	570		V		supercont1.63	99.12	570	0	12275	11706	CYT		21.416	9.06			ExpAA=0.03 First60=0.02 PredHel=0 Topology=o	0	6		177834	1971	0	0	128.937	851.909	158.556	6.13942	0.162586	15.4586	0.0642228	130.081	2.40852	4.24771	23.4 kDa salivary protein	conserved hypothetical protein|protein_coding|supercont1.63:1961682-1962302:-	1e-115	AAEL002656-PA	100	100	92	putative 23 kDa secreted salivary protein	1E-116	gi|94468386	100	100	92
SG1/62/34 kDa superfamily
Ae-200229	580	Ae-200229	1743		M	*	supercont1.15	99.94	1743	0	13057	14799	SIG	24-25	66.255	5.8	63.656	5.72	ExpAA=16.85 First60=16.84 PredHel=1 Topology=i7-24o	1	1		425692	10296	0	0	59.109	182.512	5.66362	35.6654	0.0277335	6.56835	0.151581	403.628	0.180151	10.8041	62 kDa salivary secreted protein - signalP detected	conserved hypothetical protein|protein_coding|supercont1.15:1338057-	0	AAEL000748-PA	99	99	100	putative secreted protein	0.0	gi|18568300	99	99	100
Ae-207683	568	Ae-207683	1707		M	*	supercont1.15	100	1703	0	7702	9404	SIG	21-22	64.68	5.99	62.279	5.83	ExpAA=0.24 First60=0.24 PredHel=0 Topology=o	0	0		582662	16314	0	0	51.062	407.912	10.5588	42.6875	0.0232119	5.74446	0.173601	501.338	0.131818	14.8188	salivary secreted protein 62k-2 - signalP detected	conserved hypothetical protein|protein_coding|supercont1.15:1357702-	0	AAEL000732-PA	100	100	100	putative secreted protein	0.0	gi|18568302	99	100	100
Ae-205778	341	Ae-205778	1026	Y	M	*	supercont1.92	99.47	935	0	20127	21061	SIG	20-21	37.978	7.49	35.821	7.01	ExpAA=6.01 First60=6.00 PredHel=0 Topology=o	0	0		1235798	9624	0	0	183.576	1882.59	23.2965	90.0007	0.0110476	20.8995	0.0477182	1539.37	0.23149	31.6026	34 kDa family secreted salivary protein	conserved hypothetical protein|protein_coding|supercont1.92:2370127-	1e-175	AAEL003600-PA	98	99	100	putative 34 kDa family secreted salivary protein	1E-177	gi|94468336	99	100	100
Ae-206685	316	Ae-206685	951		M	*	supercont1.92	99.47	951	0	23093	24043	SIG	21-22	36.212	5.2	34.001	5.28	ExpAA=0.79 First60=0.79 PredHel=0 Topology=o	0	1		785743	6150	0	0	182.643	671.745	6.74721	110.239	0.00898485	20.7475	0.0480207	1194.91	0.188004	20.1126	Aedes aegypti 34 kDa salivary secreted protein 34k-2 - signalP detected	conserved hypothetical protein|protein_coding|supercont1.92:2373093-	1e-179	AAEL003601-PA	100	100	100	putative 34 kDa secreted protein	1E-179	gi|18568296	99	99	100
Ae-195935	276	Ae-195935	831	Y	A	*	supercont1.287	97.47	831	0	2855	2026	CYT		31.042	5.5			ExpAA=0.00 First60=0.00 PredHel=0 Topology=o	0	0		362771	3895	0	0	133.132	839.616	8.42483	109.617	0.00894648	14.3408	0.0693608	731.62	0.129704	9.28585	Aedes aegypti 34 kDa salivary secreted protein 34k-2	hypothetical protein|protein_coding|supercont1.287:1452026-1452906:-	1e-140	AAEL007872-PA	92	92	101	putative 34 kDa secreted protein	1E-140	gi|18568296	84	87	94
AeSigP-205777	223	AeSigP-205777	677		M		supercont1.92	98.83	429	0	20127	20555	SIG	20-21	24.546	4.97	22.396	4.88	ExpAA=6.02 First60=5.97 PredHel=0 Topology=o	0	0		594679	4723	0	0	179.987	2106.04	28.6093	81.7974	0.0121299	21.1904	0.0469961	2148.24	0.256482	15.2	34 kDa family secreted salivary protein	conserved hypothetical protein|protein_coding|supercont1.92:2370127-	3e-74	AAEL003600-PA	78	84	60	putative 34 kDa family secreted salivary protein	4E-078	gi|94468336	80	86	60
Ae-209903	158	Ae-209903	477		M	*	supercont1.92	85	360	6e-75	9521	9880	SIG	20-21	18.013	9.15	15.892	9.17	ExpAA=0.58 First60=0.53 PredHel=0 Topology=o	0	9		173724	3920	0	0	63.3478	299.686	2.24487	147.882	0.00655403	6.89876	0.144483	2064.64	0.0450792	4.45142	salivary secreted peptide - signalP detected	hypothetical protein|protein_coding|supercont1.92:2359377-	3e-61	AAEL003584-PA	74	84	95	salivary secreted peptide	1E-089	gi|94468412	100	100	100
Ae-207015	152	Ae-207015	459		M	*	supercont1.92	95.37	454	0	18621	19074	SIG	24-25	16.906	5.27	14.327	5.52	ExpAA=3.81 First60=3.81 PredHel=0 Topology=o	0	0		206603	2262	0	0	130.533	210.915	2.24626	103.669	0.0094875	15.1178	0.0658155	1318.39	0.143737	5.28709	14.5 kDa salivary protein	conserved hypothetical protein|protein_coding|supercont1.92:2370127-	9e-38	AAEL003600-PA	54	70	50	putative 14.5 kDa salivary protein	6E-073	gi|94468650	89	94	99
Ae-197841	145	Ae-197841	438		M	*	supercont1.92	100	372	0	9422	9793	SIG	22-23	16.751	7.78	14.301	7.98	ExpAA=19.40 First60=19.39 PredHel=1 Topology=o4-22i	1	0		58312	692	0	0	120.308	26.5633	0.367815	72.4666	0.0131455	21.4994	0.0451811	1360.9	0.283552	1.4903	probable truncated 34 kDa family member	hypothetical protein|protein_coding|supercont1.92:2359377-	3e-68	AAEL003584-PA	100	100	74	probable truncated 34 kDa family member	2E-082	gi|94468656	100	100	100
Ae-210045	133	Ae-210045	402		T	*	supercont1.92	84.72	360	1e-72	9521	9880	CYT		15.326	9			ExpAA=0.21 First60=0.02 PredHel=0 Topology=i	0	7		149622	3264	0	0	65.521	977.331	7.28121	147.613	0.00655762	7.06995	0.140955	2339.03	0.0462086	3.83391	salivary secreted peptide	hypothetical protein|protein_coding|supercont1.92:2359377-	5e-54	AAEL003584-PA	76	86	78	salivary secreted peptide	2E-075	gi|94468412	99	99	84
Ae-213869	130	Ae-213869	390		M		supercont1.92	99.46	372	0	9422	9793	SIG	22-23	14.961	5.82	12.579	5.85	ExpAA=18.71 First60=18.70 PredHel=1 Topology=o4-22i	1	0		58140	674	0	0	123.152	382.72	5.28259	70.466	0.0135682	20.6939	0.0470534	1408.09	0.281268	1.48593	34 kDa salivary secreted protein	hypothetical protein|protein_coding|supercont1.92:2359377-	8e-67	AAEL003584-PA	98	98	74	probable truncated 34 kDa family member	1E-071	gi|94468656	98	98	90
Ae-211953	127	Ae-211953	384		V	*	supercont1.92	97.47	277	1e-137	18772	19048	CYT		14.376	6.79			ExpAA=0.01 First60=0.01 PredHel=0 Topology=o	0	0		166192	1729	0	0	137.351	1191.76	12.8705	102.052	0.00961423	15.5806	0.0637969	1581.42	0.149858	4.25269	14.5 kda salivary proteinUnknown product	conserved hypothetical protein|protein_coding|supercont1.92:2370127-	4e-25	AAEL003600-PA	49	63	40	putative 14.5 kDa salivary protein	3E-046	gi|94468650	89	96	64
Ae-215376	120	Ae-215376	360		P		supercont1.92	93.82	356	5e-149	18702	19057	CYT		13.501	5.26			ExpAA=0.01 First60=0.01 PredHel=0 Topology=o	0	0		176412	1936	0	0	130.217	1535.51	16.2843	104.358	0.0094291	15.2587	0.0652159	1318.05	0.144207	4.51457	14.5 kda salivary protein14.5 kDa salivary protein	conserved hypothetical protein|protein_coding|supercont1.92:2370127-	3e-29	AAEL003600-PA	51	68	42	putative 14.5 kDa salivary protein	3E-054	gi|94468650	84	92	78
Ae-207016	116	Ae-207016	348		L		supercont1.92	94.88	332	1e-146	18679	19010	CYT		12.736	5.4			ExpAA=0.00 First60=0.00 PredHel=0 Topology=o	0	0		158616	1308	0	0	173.251	313.004	3.29883	104.59	0.00940571	19.5571	0.0508118	1588.49	0.184512	4.05926	14.5 kda salivary protein14.5 kDa salivary protein	conserved hypothetical protein|protein_coding|supercont1.92:2370127-	1e-29	AAEL003600-PA	54	68	41	putative 14.5 kDa salivary protein	2E-055	gi|94468650	87	93	76
AeSigP-210020	99	AeSigP-210020	298		M		supercont1.92	98.32	298	4e-155	23093	23390	SIG	21-22	10.708	4.55	8.443	4.66	ExpAA=1.37 First60=1.37 PredHel=0 Topology=o	0	2		294842	1849	0	0	227.869	3082.01	30.9335	111.781	0.00886668	24.8142	0.0401374	2219.09	0.220547	7.54707	Aedes aegypti 34 kDa salivary secreted protein 34k-2 - probable fragment - signalP detected	conserved hypothetical protein|protein_coding|supercont1.92:2373093-	2e-48	AAEL003601-PA	96	98	31	putative 34 kDa secreted protein	5E-049	gi|18568296	95	97	31
AeSigP-211800	95	AeSigP-211800	287		M		supercont1.92	100	287	2e-160	18621	18907	SIG	24-25	10.342	7.7	7.753	8.68	ExpAA=17.39 First60=17.09 PredHel=1 Topology=o4-26i	1	0		89368	687	0	0	185.721	955.264	11.8603	87.6611	0.0111707	20.4306	0.0484604	2389.81	0.22768	2.28534	14.5 kDa salivary protein	conserved hypothetical protein|protein_coding|supercont1.92:2370127-	6e-19	AAEL003600-PA	52	67	31	putative 14.5 kDa salivary protein	6E-051	gi|94468650	100	100	63
AeSigP-215482	91	AeSigP-215482	273		M		supercont1.92	96.7	273	1e-130	20127	20399	SIG	20-21	9.756	5.69	7.593	5.18	ExpAA=10.10 First60=10.09 PredHel=0 Topology=o	0	1		328060	3429	0	0	136.75	3424.57	45.8351	84.6754	0.0117354	15.0987	0.0660761	1705.49	0.176693	8.38593	34 kDa family secreted salivary protein	conserved hypothetical protein|protein_coding|supercont1.92:2370127-	2e-42	AAEL003600-PA	93	95	29	putative 34 kDa family secreted salivary protein	2E-046	gi|94468336	97	98	29
AeSigP-214226	82	AeSigP-214226	247		M		supercont1.92	98.38	247	4e-127	23093	23339	SIG	21-22	8.748	5.12	6.52	5.63	ExpAA=2.77 First60=2.77 PredHel=0 Topology=o	0	2		249589	1750	0	0	203.802	3050.78	29.9201	114.466	0.0086575	21.6479	0.046032	1879.09	0.18797	6.38932	Aedes aegypti 34 kDa salivary secreted protein 34k-2 - probable fragment - signalP detected	conserved hypothetical protein|protein_coding|supercont1.92:2373093-	7e-38	AAEL003601-PA	97	97	26	putative 34 kDa secreted protein	2E-038	gi|18568296	96	96	26
AeSigP-4007	77	AeSigP-4007	232		M		supercont1.92	96.55	232	1e-108	20127	20358	SIG	20-21	8.199	5.64	6.019	5.09	ExpAA=0.91 First60=0.91 PredHel=0 Topology=o	0	1		318482	3287	0	0	138.491	4159.24	55.4767	85.0194	0.0116949	15.1058	0.0660601	1622.08	0.176253	8.14124	34 kDa family secreted salivary protein	conserved hypothetical protein|protein_coding|supercont1.92:2370127-	3e-34	AAEL003600-PA	90	94	25	putative 34 kDa family secreted salivary protein	3E-038	gi|94468336	96	98	25
AeSigP-215126	74	AeSigP-215126	224		M		supercont1.92	96.88	224	3e-106	20127	20350	SIG	20-21	7.811	5.59	5.646	5	ExpAA=10.12 First60=10.12 PredHel=0 Topology=o	0	0		301545	3252	0	0	132.537	3147.96	41.6986	85.7938	0.0115882	14.5965	0.0683683	1587.34	0.168756	7.70858	34 kDa family secreted salivary protein	conserved hypothetical protein|protein_coding|supercont1.92:2370127-	3e-33	AAEL003600-PA	91	93	24	putative 34 kDa family secreted salivary protein	4E-037	gi|94468336	97	97	24
AeSigP-213325	62	AeSigP-213325	188		M		supercont1.15	99.47	188	3e-99	13057	13244	SIG	24-25	6.845	3.96	4.231	3.77	ExpAA=15.54 First60=15.54 PredHel=1 Topology=i7-24o	1	2		60856	1328	0	0	65.4707	638.738	20.8539	34.5948	0.0286226	6.92511	0.143789	623.385	0.194855	1.54353	62 kDa salivary secreted protein - probable fragment - signalP detected	conserved hypothetical protein|protein_coding|supercont1.15:1338057-	7e-30	AAEL000748-PA	98	100	11	putative secreted protein	2E-031	gi|18568300	98	100	11
Ae-212394	60	Ae-212394	183		Q	*	supercont1.92	96.32	163	2e-72	18912	19074	CYT		7.223	4.88			ExpAA=0.00 First60=0.00 PredHel=0 Topology=o	0	0		54971	1257	0	0	62.4772	587.928	6.46927	100.437	0.00970986	7.5963	0.131096	672.953	0.0738934	1.40654	14.5 kDa salivary protein	conserved hypothetical protein|protein_coding|supercont1.92:2370127-	7e-14	AAEL003600-PA	52	75	22	putative 14.5 kDa salivary protein	1E-023	gi|94468650	92	96	36
Ae-4244	60	Ae-4244	180		L		supercont1.92	96.65	179	6e-82	18879	19057	CYT		7.079	5.08			ExpAA=0.00 First60=0.00 PredHel=0 Topology=o	0	0		61219	1157	0	0	75.5868	1068.15	12.5311	93.9545	0.0104155	9.30064	0.107025	847.954	0.096946	1.56594	14.5 kDa salivary protein - probable fragment	conserved hypothetical protein|protein_coding|supercont1.92:2370127-	6e-16	AAEL003600-PA	57	77	22	putative 14.5 kDa salivary protein	1E-026	gi|94468650	91	96	39
AeSigP-4533	60	AeSigP-4533	182		M		supercont1.92	82.73	110	1e-09	9383	9492	SIG	35-36	6.448	9.51	2.818	9.99	ExpAA=13.20 First60=13.20 PredHel=1 Topology=o15-37i	1	9		63479	1612	0	0	56.2684	785.835	5.59192	150.934	0.00639077	6.00201	0.166071	1131	0.0383248	1.6268	salivary secreted peptide - probable fragment - 10 OH-glycosylation sites - signalP detected	hypothetical protein|protein_coding|supercont1.92:2359377-	9e-12	AAEL003584-PA	61	71	36	salivary secreted peptide	3E-019	gi|94468412	95	95	28
AeSigP-3386	58	AeSigP-3386	175		M		supercont1.92	98.86	175	4e-89	23093	23267	SIG	21-22	6.096	4.03	3.867	4.09	ExpAA=3.81 First60=3.81 PredHel=0 Topology=o	0	3		195539	1457	0	0	191.754	3414.86	32.4864	116.703	0.00849574	20.1729	0.0494209	1921.12	0.17174	5.00628	34 kDa secreted protein	conserved hypothetical protein|protein_coding|supercont1.92:2373093-	5e-26	AAEL003601-PA	98	100	18	putative 34 kDa secreted protein	1E-026	gi|18568296	96	98	18
AeSigP-2887	57	AeSigP-2887	171		M		supercont1.92	90.74	54	9e-10	9521	9574	SIG	20-21	6.204	9.6	4.11	9.4	ExpAA=0.11 First60=0.11 PredHel=0 Topology=o	0	9		75742	1724	0	0	62.7793	1323.96	9.61287	153.062	0.00633712	6.51413	0.153066	1766.18	0.0411798	1.94096	probable truncated 34 kDa family member	hypothetical protein|protein_coding|supercont1.92:2359377-	1e-10	AAEL003584-PA	64	70	34	salivary secreted peptide	5E-026	gi|94468412	94	96	36
AeSigP-212330	55	AeSigP-212330	167		M		supercont1.92	93.62	47	2e-10	9521	9567	SIG	20-21	5.806	9.82	3.784	9.99	ExpAA=0.65 First60=0.65 PredHel=0 Topology=o	0	5		64022	1803	0	0	50.7413	1023.56	7.26098	157.2	0.00612215	5.02706	0.198357	1425.81	0.030704	1.64073	probable truncated 34 kDa family member	hypothetical protein|protein_coding|supercont1.92:2359377-	3e-08	AAEL003584-PA	60	65	33	salivary secreted peptide	1E-023	gi|94468412	92	92	35
Sialokinin
Ae-212309	73	Ae-212309	219		M		supercont1.4	98.46	130	4e-62	17418	17289	SIG	23-24	8.087	4.12	5.592	4.16	ExpAA=19.22 First60=19.22 PredHel=1 Topology=o4-26i	1	6		291280	8397	0	0	49.5911	4074.03	49.6153	97.0673	0.0102357	5.09642	0.19606	7034.77	0.0516771	7.4494	sialokinin I preproprotein - signalP detected	Prosialokinin Precursor	8e-34	AAEL000229-PA	95	97	86	sialokinin I preproprotein	8E-037	gi|4324442	98	100	86
AeSigP-3122	51	AeSigP-3122	155		M		supercont1.4	98.55	69	3e-28	17421	17353	SIG	23-24	5.406	3.89	2.947	3.95	ExpAA=20.08 First60=20.08 PredHel=1 Topology=o4-26i	1	3		174916	4541	0	0	55.0619	3050.58	39.1381	99.115	0.0100176	5.92861	0.168509	5336.36	0.0588702	4.47224	salivary vasodilatory protein precursor - probable fragment - signalP detected	Prosialokinin Precursor	3e-21	AAEL000229-PA	96	98	60	salivary vasodilatory protein precursor	4E-021	gi|4336720	90	92	60
Ae-5203	60	Ae-5203	180		A		supercont1.4	98.7	154	1e-76	17421	17268	CYT		6.713	4.38			ExpAA=0.00 First60=0.00 PredHel=0 Topology=o	0	4		168524	3488	0	0	69.0604	2946.39	19.8695	173.588	0.00566624	7.55362	0.132175	10638.4	0.0425935	4.31949	salivary vasodilatory protein precursor - probable fragment	Prosialokinin Precursor	2e-29	AAEL000229-PA	98	98	71	salivary vasodilatory protein precursor	1E-030	gi|4336720	96	96	71
Ae-207372	68	Ae-207372	207		V	*	supercont1.4	100	172	5e-92	17421	17250	CYT		7.532	4.18			ExpAA=0.00 First60=0.00 PredHel=0 Topology=o	0	5		242670	5352	0	0	64.8168	1553.19	11.6607	151.183	0.00654435	7.03855	0.141917	9072.43	0.0458018	6.21802	salivary vasodilatory protein precursor	Prosialokinin Precursor	5e-34	AAEL000229-PA	97	98	80	salivary vasodilatory protein precursor	5E-035	gi|4336720	95	97	80
Ae-211043	85	Ae-211043	258		M	*	supercont1.4	100	172	6e-92	17421	17250	SIG	23-24	9.453	4.22	6.943	4.26	ExpAA=20.20 First60=20.20 PredHel=1 Topology=o4-26i	1	5		401982	9418	0	0	61.0197	4004.92	38.8319	124.238	0.00799672	6.58279	0.151793	9611.18	0.0522613	10.291	salivary vasodilatory protein precursor - signalP detected	Prosialokinin Precursor	2e-43	AAEL000229-PA	98	100	100	salivary vasodilatory protein precursor	3E-043	gi|4336720	95	96	100
Ae-2864	72	Ae-2864	216		M		supercont1.4	98.46	130	4e-62	17421	17292	SIG	23-24	7.964	4.2	5.515	4.24	ExpAA=19.06 First60=19.06 PredHel=1 Topology=o4-26i	1	4		280230	5421	0	0	73.8965	3664.67	36.6095	125.765	0.00789158	8.16796	0.122298	9292.6	0.064013	7.17318	salivary vasodilatory protein precursor - signalP detected	Prosialokinin Precursor	5e-34	AAEL000229-PA	95	97	85	salivary vasodilatory protein precursor	6E-034	gi|4336720	91	93	85
Ae-207373	85	Ae-207373	258		M	*	supercont1.4	100	172	6e-92	17421	17250	SIG	23-24	9.437	4.22	6.943	4.26	ExpAA=19.81 First60=19.81 PredHel=1 Topology=o4-26i	1	5		410272	9556	0	0	61.3789	878.491	8.91045	119.478	0.00831844	6.62257	0.150883	9475.38	0.0546757	10.5013	salivary vasodilatory protein precursor - signalP detected	Prosialokinin Precursor	1e-43	AAEL000229-PA	100	100	100	salivary vasodilatory protein precursor	2E-043	gi|4336720	96	96	100
4.2 kDa family
Ae-207907	62	Ae-207907	189		M	*	supercont1.313	98.82	170	4e-86	9771	9602	SIG	23-24	6.498	10.22	3.979	10.71	ExpAA=17.39 First60=17.39 PredHel=1 Topology=o4-21i	1	2		429029	1577	0	0	388.73	770.522	7.06471	121.588	0.00818656	51.545	0.0193245	15302.1	0.419968	10.9857	salivary basic peptide 4	hypothetical protein|protein_coding|supercont1.313:509602-512762:-	1e-27	AAEL008310-PA	96	98	100	putative salivary basic peptide 4.2K-1	4E-030	gi|94468390	100	100	100
Ae-4924	52	Ae-4924	156		M		supercont1.313	97.08	137	1e-61	9771	9635	SIG	23-24	5.561	9.86	2.913	10.45	ExpAA=18.78 First60=18.78 PredHel=1 Topology=o4-21i	1	2		366287	1016	0	0	514.955	6397.49	59.0934	120.322	0.00827184	59.3458	0.016772	13586.5	0.489009	9.37889	salivary basic peptide 4	hypothetical protein|protein_coding|supercont1.313:509602-512762:-	6e-21	AAEL008310-PA	92	96	84	putative salivary basic peptide 4.2K-1	2E-023	gi|94468390	96	98	84
Ae-5157	53	Ae-5157	159		M		supercont1.313	97.14	140	2e-63	9771	9632	SIG	23-24	5.578	10.18	3.079	11.07	ExpAA=17.29 First60=17.29 PredHel=1 Topology=o4-21i	1	2		369349	1076	0	0	490.331	6450.87	59.823	120.175	0.00828196	58.1056	0.0171316	13695.7	0.479311	9.45716	salivary basic peptide 4	hypothetical protein|protein_coding|supercont1.313:509602-512762:-	1e-21	AAEL008310-PA	92	96	85	putative salivary basic peptide 4.2K-1	5E-024	gi|94468390	96	98	85
Ae-229384	50	Ae-229384	150		M		supercont1.313	96.95	131	4e-58	9771	9641	SIG	23-24	5.137	9.86	2.634	10.45	ExpAA=18.55 First60=18.55 PredHel=1 Topology=o4-21i	1	1		360596	946	0	0	544.427	6297.98	58.4497	119.938	0.0082986	59.8042	0.0166431	13373.4	0.494419	9.23301	salivary basic peptide 4	hypothetical protein|protein_coding|supercont1.313:509602-512762:-	2e-19	AAEL008310-PA	92	96	81	putative salivary basic peptide 4.2K-1	8E-022	gi|94468390	96	98	81
AeSigP-5963	55	AeSigP-5963	167		M		supercont1.313	97.46	118	1e-52	9771	9654	SIG	33-34	5.691	10.02	2.086	9.99	ExpAA=16.31 First60=16.31 PredHel=1 Topology=i17-34o	1	2		334074	917	0	0	520.318	5866.8	54.9321	120.36	0.00825549	58.9519	0.0168572	11074.9	0.485279	8.55363	salivary basic peptide 4	hypothetical protein|protein_coding|supercont1.313:509602-512762:-	4e-14	AAEL008310-PA	90	95	65	putative salivary basic peptide 4.2K-1	2E-016	gi|94468390	95	97	65
Proline rich peptide
Ae-212425	156	Ae-212425	471		V	*	supercont1.348	100	261	9e-145	11993	12253	CYT		17.244	8.94			ExpAA=0.00 First60=0.00 PredHel=0 Topology=o	0	7		71906	707	0	0	145.211	212.276	1.84927	130.02	0.00717794	15.918	0.0617478	500.339	0.117204	1.84157	proline rich salivary secreted peptide	hypothetical protein|protein_coding|supercont1.348:386385-	1e-82	AAEL008766-PB	94	94	95	proline rich salivary secreted peptide	4E-084	gi|94468394	94	94	95
Ae-212426	142	Ae-212426	429		M	*	supercont1.348	100	193	3e-104	12061	12253	SIG	25-26	15.56	9.48	13.069	9.57	ExpAA=8.22 First60=8.22 PredHel=0 Topology=o	0	9		77762	689	0	0	161.134	150.109	1.32308	124.064	0.00757213	16.1223	0.0610055	504.645	0.12519	1.99146	proline rich salivary secreted peptide - signalP detected	hypothetical protein|protein_coding|supercont1.348:386385-	1e-79	AAEL008766-PC	100	100	100	proline rich salivary secreted peptide	5E-077	gi|94468394	86	86	100
AeSigP-212926	51	AeSigP-212926	161		M	*	supercont1.348	99.38	161	3e-83	11385	11545	SIG	25-26	5.293	9.1	2.814	9.52	ExpAA=12.48 First60=12.48 PredHel=0 Topology=o	0	7		26652	233	0	0	162.848	122.202	1.25103	102.921	0.00910481	17.3603	0.0563343	337.762	0.165141	0.682155	proline rich salivary secreted peptide - probable fragment - signalP detected	hypothetical protein|protein_coding|supercont1.348:386385-	3e-19	AAEL008766-PD	100	100	28	proline rich salivary secreted peptide	8E-021	gi|94468394	100	100	28
gSG8 family
Ae-214521	184	Ae-214521	555		M	*	supercont1.203	100	555	0	21751	21197	SIG	23-24	21.178	9.51	18.62	9.44	ExpAA=17.80 First60=17.68 PredHel=1 Topology=i7-29o	1	0		131062	2278	0	0	82.2245	415.775	25.7323	17.7382	0.0560344	9.34968	0.106279	337.525	0.509624	3.28548	gSG8-like protein	serine-type enodpeptidase, |protein_coding|supercont1.631:543057-	2.7	AAEL011917-PA	28	46	28	gSG8-like protein	1E-105	gi|94468374	99	100	100
gSG5 protein family
Ae-212894	404	Ae-212894	1212		S		supercont1.77	97.16	670	0	8814	9483	CYT		43.756	4.53			ExpAA=0.00 First60=0.00 PredHel=0 Topology=o	0	30		116705	2047	0	0	81.4757	221.029	8.72906	27.683	0.0353368	9.08546	0.10844	231.385	0.322553	2.95192	salivary mucin 4 - probable fragment - 30 OH-glycosylation sites - 30 NetOglyc sites	conserved hypothetical protein|protein_coding|supercont1.77:433385-	0	AAEL003100-PA	91	92	71	putative salivary mucin 4	0.0	gi|94468640	91	92	71
Ae-209504	574	Ae-209504	1725		M	*	supercont1.77	98.71	1392	0	8823	10208	SIG	23-24	62.742	5	60.236	5.05	ExpAA=0.05 First60=0.05 PredHel=0 Topology=o	0	23		169483	2623	0	0	92.3487	145.862	5.42369	29.3785	0.0332495	10.2288	0.0961433	198.74	0.346668	4.29086	salivary mucin 4 - 23 OH-glycosylation sites - signalP detected	conserved hypothetical protein|protein_coding|supercont1.77:433385-	0	AAEL003100-PA	97	97	101	putative salivary mucin 4	0.0	gi|94468640	97	97	101
AeSigP-209504	545	AeSigP-209504	1643		M		supercont1.77	98.71	1392	0	8823	10208	SIG	23-24	59.381	4.94	56.916	4.99	ExpAA=0.05 First60=0.05 PredHel=0 Topology=o	0	24		160213	2494	0	0	91.8112	137.845	5.22266	28.7838	0.0339307	10.0476	0.0978605	198.529	0.346967	4.05502	salivary mucin 4 - 24 OH-glycosylation sites - signalP detected	conserved hypothetical protein|protein_coding|supercont1.77:433385-	0	AAEL003100-PA	97	98	89	putative salivary mucin 4	0.0	gi|94468640	97	98	89
Ae-201009	342	Ae-201009	1029		M	*	supercont1.77	98.09	681	0	594	1274	SIG	19-20	38.683	5.21	36.699	5.19	ExpAA=19.86 First60=19.86 PredHel=1 Topology=i5-27o	1	0	1 | 215 CREFAKR|QV 0.592 *ProP* |	157335	885	0	0	253.899	265.67	10.7178	27.3928	0.0360214	29.3214	0.0331719	232.304	1.16143	3.97825	gSG5 salivary protein	conserved hypothetical protein|protein_coding|supercont1.77:425430-	0	AAEL003107-PA	99	99	100	conserved secreted mosquito protein	3E-033	gi|208657685	27	47	89
8.7 kDa family
Ae-206618	77	Ae-206618	231		I		supercont1.464	96.97	231	2e-110	22120	22350	SIG	30-31	8.104	8.9	4.849	4.86	ExpAA=22.18 First60=22.18 PredHel=1 Topology=i12-34o	1	0		301330	9386	0	0	45.897	4070.53	224.441	19.9489	0.0500619	4.9478	0.201966	224.795	0.240952	7.57416	8.7 kDa secreted protein	conserved hypothetical protein|protein_coding|supercont1.464:147144-	1e-30	AAEL010242-PA	91	97	83	putative secreted protein precursor	3E-038	gi|65306514	96	98	80
AeSigP-210084	124	AeSigP-210084	380		M		supercont1.464	100	281	9e-157	22114	22394	BL	19-20	13.119	9.22	10.93	9.58	ExpAA=26.12 First60=18.16 PredHel=1 Topology=i46-68o	1	3		496698	11493	0	0	61.786	1946.99	107.776	20.1492	0.049569	7.27351	0.13736	301.326	0.351619	12.4838	8.7 kDa secreted protein	conserved hypothetical protein|protein_coding|supercont1.464:147144-	3e-38	AAEL010242-PA	98	100	94	putative secreted protein precursor	9E-044	gi|65306514	95	98	92
AeSigP-4119	56	AeSigP-4119	168		M		supercont1.464	98.81	168	6e-85	22144	22311	SIG	22-23	5.759	5.79	3.419	4.43	ExpAA=21.74 First60=21.74 PredHel=1 Topology=i5-27o	1	0		312055	7063	0	0	63.161	5373.27	312.85	19.295	0.0517821	6.99226	0.142923	347.628	0.350974	7.83408	8.7 kDa secreted protein	conserved hypothetical protein|protein_coding|supercont1.464:147144-	5e-26	AAEL010242-PA	96	100	67	putative secreted protein precursor	7E-026	gi|65306514	91	98	58
Ae-210083	77	Ae-210083	234		F	*	supercont1.464	100	213	2e-116	22162	22374	SIG	16-17	7.991	8.12	6.339	8.34	ExpAA=7.72 First60=7.72 PredHel=0 Topology=o	0	0		512381	11485	0	0	63.7812	761.646	42.2077	20.5112	0.0487129	7.05349	0.141689	270.209	0.336012	12.8776	8.7 kDa secreted protein	conserved hypothetical protein|protein_coding|supercont1.464:147144-	5e-39	AAEL010242-PA	100	100	93	putative secreted protein precursor	7E-039	gi|65306514	96	98	80
Ae-2930	65	Ae-2930	198		I	*	supercont1.464	98.87	177	3e-90	22198	22374	CYT		6.822	9.31			ExpAA=0.00 First60=0.00 PredHel=0 Topology=o	0	0		252703	6117	0	0	59.0567	3249.79	167.394	21.8188	0.0457695	6.95216	0.143709	222.417	0.313663	6.3611	8.7 kDa secreted protein	conserved hypothetical protein|protein_coding|supercont1.464:147144-	2e-30	AAEL010242-PA	96	96	78	putative secreted protein precursor	5E-031	gi|65306514	95	95	68
Ae-4433	60	Ae-4433	180		F		supercont1.464	98.89	180	4e-92	22162	22341	SIG	16-17	6.215	8.99	4.564	9.31	ExpAA=4.70 First60=4.70 PredHel=0 Topology=o	0	0		452337	8265	0	0	78.2412	7754.34	430.562	20.2027	0.0494591	8.25011	0.121131	336.635	0.398124	11.3681	8.7 kDa secreted protein	conserved hypothetical protein|protein_coding|supercont1.464:147144-	3e-27	AAEL010242-PA	96	96	72	putative secreted protein precursor	4E-027	gi|65306514	91	95	63
Mucins
AeTE-207764	147	AeTE-207764	441		S		supercont1.464	99.48	383	0	11926	11544	SIG	-1	13.631	3.8			ExpAA=0.00 First60=0.00 PredHel=0 Topology=o	0	70		1034766	5565	0	0	265.808	3557.53	114.906	34.5226	0.028935	30.5391	0.0326834	4199.34	0.864939	26.2491	possible mucin	hypothetical protein|protein_coding|supercont1.38:417877-	3e-12	AAEL017363-PA	38	50	8	34.5 kDa salivary protein	3E-006	gi|112497347	28	33	31
Ae-210451	281	Ae-210451	846		M	*	supercont1.201	93.81	792	0	939	148	BL/SIG		31.758	9.66			ExpAA=0.05 First60=0.00 PredHel=0 Topology=o	0	2		119267	1188	0	0	143.419	335.31	2.12511	161.194	0.00568775	15.7698	0.0623283	1335.02	0.0902936	3.05748	salivary mucin	conserved hypothetical protein|protein_coding|supercont1.201:300148-301051:-	1e-146	AAEL006351-PA	88	92	100	putative salivary mucin	1E-165	gi|94468360	99	99	100
Ae-212938	281	Ae-212938	846		M	*	supercont1.201	97.22	792	0	939	148	SIG	19-20	31.744	9.63	29.683	9.81	ExpAA=0.59 First60=0.01 PredHel=0 Topology=o	0	6		75215	1066	0	0	100.788	176.844	2.27371	79.7447	0.011709	11.2787	0.0868976	1034.44	0.132064	1.92307	salivary mucin 2 - signalP detected	conserved hypothetical protein|protein_coding|supercont1.201:300148-301051:-	1e-159	AAEL006351-PA	96	97	100	putative salivary mucin	1E-148	gi|94468360	88	92	100
Ae-202421	279	Ae-202421	840		M	*	supercont1.201	92.93	792	0	939	148	BL/SIG		31.493	9.63			ExpAA=0.22 First60=0.00 PredHel=0 Topology=o	0	2		101480	1293	0	0	112.128	73.4138	1.00792	75.9346	0.0125584	12.6541	0.0777417	1406.91	0.158445	2.59369	salivary mucin	conserved hypothetical protein|protein_coding|supercont1.201:300148-301051:-	1e-147	AAEL006351-PA	88	93	100	putative salivary mucin	1E-149	gi|94468360	90	93	100
Possible mucin - related to aegyptin and transposons
AeTE-209052	145	AeTE-209052	435		S		supercont1.464	100	435	0	11944	11510	SIG	-1	13.492	3.67			ExpAA=0.00 First60=0.00 PredHel=0 Topology=o	0	70		2272057	25395	0	0	127.915	6269.49	192.587	36.1999	0.0276097	15.4434	0.0647229	2089.64	0.417944	57.6725	Possible mucin	hypothetical protein|protein_coding|supercont1.38:417877-	1e-11	AAEL017363-PA	37	51	7
AeTE-209051	135	AeTE-209051	405		S		supercont1.464	93.85	260	5e-106	11800	11541	BL/SIG		12.62	3.49			ExpAA=0.00 First60=0.00 PredHel=0 Topology=o	0	62		72843	225	0	0	460.838	262.347	8.77559	32.4768	0.0303726	52.2614	0.0183315	1249.39	1.60634	1.84697	Possible mucin	hypothetical protein|protein_coding|supercont1.360:1140376-	3e-10	AAEL008961-PA	33	45	19
AeTE-209053	235	AeTE-209053	705		S		supercont1.464	94.17	240	1e-98	11785	11546	CYT		21.888	3.56			ExpAA=0.00 First60=0.00 PredHel=0 Topology=o	0	106		442643	2323	0	0	272.324	1016.14	32.5284	34.5696	0.0288014	31.5981	0.0314025	2379.03	0.896269	11.2299	Possible mucin	hypothetical protein|protein_coding|supercont1.38:417877-	2e-20	AAEL017363-PA	32	48	14
AeTE-199892	261	AeTE-199892	783		S		supercont1.346	95.88	704	0	1941	1250	CYT		28.767	4.15			ExpAA=0.00 First60=0.00 PredHel=0 Topology=o	0	75		1717039	2232	0	0	1099.41	2259.61	47.4151	52.9942	0.0188352	119.346	0.00831145	8446.63	2.23746	43.7561	Possible mucin	predicted protein|protein_coding|supercont1.381:663646- 670607:1|gene:AAEL009219	1e-18	AAEL009219-PA	29	46	17
AeTE-208155	204	AeTE-208155	612		Q		supercont1.346	99.24	397	0	11321	10925	CYT		22.027	3.89			ExpAA=0.00 First60=0.00 PredHel=0 Topology=o	0	66		1965757	2300	0	0	1221.47	5089.13	106.879	52.7495	0.0189336	132.185	0.00751878	11217.9	2.48503	50.094	Possible mucin	predicted protein|protein_coding|supercont1.381:663646- 670607:1|gene:AAEL009219	5e-17	AAEL009219-PA	29	44	17
AeTE-208156	237	AeTE-208156	711		F		supercont1.346	97.32	299	6e-147	11126	10828	CYT		25.463	3.85			ExpAA=0.00 First60=0.00 PredHel=0 Topology=o	0	81		2513930	3016	0	0	1191.37	8123.17	171.982	52.2041	0.019134	129.103	0.00770382	10243.5	2.45427	64.0588	Possible mucin	predicted protein|protein_coding|supercont1.381:663646- 670607:1|gene:AAEL009219	2e-22	AAEL009219-PA	29	46	18
AeTE-211729	207	AeTE-211729	621		S		supercont1.464	97.69	173	1e-82	11944	11772	SIG	-1	19.061	3.8			ExpAA=0.00 First60=0.00 PredHel=0 Topology=o	0	104		584454	8662	0	0	96.4607	911.456	23.1575	44.096	0.0225921	10.9917	0.0907992	1633.53	0.244468	14.8673	Possible mucin	hypothetical protein|protein_coding|supercont1.38:417877-	7e-19	AAEL017363-PA	37	53	12
SGS family
Ae-207033	3364	Ae-207033	10095		M	*	supercont1.445	99.75	10095	0	22311	12217	CYT		380.099	8.04			ExpAA=131.40 First60=0.00 PredHel=6 Topology=o2732-2754i2774-2796o2806-2828i2841-2863o2878-2897i3012-3034o	6	0	2 | 2059 LRGRIQR|TV 0.540 *ProP* | 3057 KHVRKKR|SA 0.756 *ProP* |	3087256	57719	0	0	76.4742	829.008	11.2547	80.9366	0.0121212	8.55926	0.116322	2061.57	0.102952	78.9108	SGS1	conserved hypothetical protein|protein_coding|supercont1.445:462217-472311:-	0	AAEL009993-PA	99	99	100
Ae-208135	1648	Ae-208135	4947		M	*	supercont1.94	99.29	2545	0	15851	13308	CYT		187.651	5.79			ExpAA=88.89 First60=0.00 PredHel=4 Topology=o1030-1052i1065-1087o1092-1114i1170-1192o	4	0	1 | 1356 GSYRLKR|SI 0.739 *ProP* |	200672	2346	0	0	122.248	112.139	1.05458	98.8036	0.00835456	13.2195	0.0719214	476.256	0.112824	5.13792	SGS4	conserved hypothetical protein|protein_coding|supercont1.94:2210612-2215851:-	0	AAEL003655-PA	97	97	101
Ae-198672	1628	Ae-198672	4887		M	*	supercont1.94	98.38	2657	0	15851	13199	CYT		185.457	5.79			ExpAA=89.16 First60=0.00 PredHel=4 Topology=o1010-1032i1045-1067o1072-1094i1150-1172o	4	0	1 | 1336 GSYRLKR|SI 0.727 *ProP* |	240506	1982	0	0	173.409	70.4451	0.676604	100.09	0.00854422	18.5132	0.0510256	595.017	0.162063	6.15731	SGS4	conserved hypothetical protein|protein_coding|supercont1.94:2210612-2215851:-	0	AAEL003655-PA	93	95	101
Ae-205160	839	Ae-205160	2520	Y	P	*	supercont1.94	95.85	2411	0	23056	20646	CYT		93.623	5.04			ExpAA=0.34 First60=0.00 PredHel=0 Topology=o	0	0		55260	483	0	0	163.243	64.6794	0.471271	102.011	0.00630753	16.7264	0.05252	271.013	0.112076	1.41607	SGS4	hypothetical protein|protein_coding|supercont1.94:2220548-2223088:-	0	AAEL003694-PA	91	94	99
AeSigP-207092	298	AeSigP-207092	894		M		supercont1.445	99.44	894	0	16580	17473	SIG	-1	32.467	10.1			ExpAA=87.33 First60=29.31 PredHel=3 Topology=i13-45o60-82i95-117o	3	2	1 | 278 PATRRKR|FI 0.694 *ProP* |	223477	2482	0	0	128.684	157.12	2.41587	70.958	0.0137877	14.4204	0.0687118	1960.9	0.197611	5.70794	SGS1	conserved hypothetical protein|protein_coding|supercont1.445:483273-	1e-173	AAEL009992-PA	99	99	9
AeSigP-208902	126	AeSigP-208902	378		M		supercont1.445	99.74	378	0	14091	13714	SIG	16-17	12.741	9.6	11.283	9.7	ExpAA=70.75 First60=26.40 PredHel=3 Topology=o36-58i65-87o102-124i	3	1		115135	465	0	0	353.256	589.046	8.52852	74.7739	0.0131033	40.8235	0.0239562	2428.48	0.537053	2.94179	SGS1	conserved hypothetical protein|protein_coding|supercont1.445:462217-472311:-	1e-70	AAEL009993-PA	99	99	4
AeSigP-208900	121	AeSigP-208900	365		M		supercont1.445	100	365	0	14091	13727	ANC		12.241	9.22	10.784	9.31	ExpAA=54.38 First60=24.53 PredHel=2 Topology=i33-55o65-87i	2	0		114004	425	0	0	382.63	340.196	4.90817	75.1008	0.0130477	44.1512	0.0221162	2422.46	0.579223	2.91295	SGS1	conserved hypothetical protein|protein_coding|supercont1.445:462217-472311:-	3e-68	AAEL009993-PA	100	100	4
AeSigP-217630	76	AeSigP-217630	229		M		supercont1.445	99.13	229	3e-121	16580	16808	SIG	-1	7.508	4.37			ExpAA=28.31 First60=26.08 PredHel=1 Topology=o15-37i	1	0		51815	171	0	0	430.721	595.275	9.1688	68.533	0.0141682	54.3808	0.0175513	2395.93	0.777426	1.32342	SGS1	conserved hypothetical protein|protein_coding|supercont1.445:483273-	1e-38	AAEL009992-PA	97	98	2
AeSigP-214096	75	AeSigP-214096	227		M		supercont1.445	98.68	227	1e-117	16634	16860	SIG	27-28	7.745	10.9	5.396	10.9	ExpAA=45.56 First60=41.57 PredHel=2 Topology=i5-27o42-64i	2	0		53157	223	0	0	339.298	693.88	10.0604	74.2524	0.0130649	34.8119	0.0279191	2515.75	0.455344	1.35819	SGS1	conserved hypothetical protein|protein_coding|supercont1.445:483273-	2e-36	AAEL009992-PA	97	97	2
AeSigP-214953	75	AeSigP-214953	227		M		supercont1.445	100	227	8e-125	13914	13688	SIG	27-28	7.53	8.5	5.138	8.79	ExpAA=45.06 First60=39.61 PredHel=2 Topology=i7-29o44-66i	2	1		56922	385	0	0	210.844	529.162	8.47469	67.2109	0.0145678	24.1232	0.0408255	2428.94	0.349906	1.4535	SGS1	conserved hypothetical protein|protein_coding|supercont1.445:462217-472311:-	1e-38	AAEL009993-PA	100	100	2
AeSigP-219075	66	AeSigP-219075	199		M		supercont1.445	98.99	199	2e-103	14091	13893	SIG	16-17	6.747	9.3	5.248	9.4	ExpAA=23.90 First60=23.77 PredHel=1 Topology=i33-55o	1	0		56848	171	0	0	472.558	893.494	10.9424	89.372	0.0108835	52.6284	0.0183918	2654.19	0.578123	1.45383	SGS1	conserved hypothetical protein|protein_coding|supercont1.445:462217-472311:-	2e-33	AAEL009993-PA	98	98	2
AeSigP-2458	58	AeSigP-2458	175		M		supercont1.445	98.86	175	4e-89	13707	13533	SIG	31-32	6.515	8.19	3.265	6.07	ExpAA=21.19 First60=21.19 PredHel=1 Topology=o10-29i	1	1		40415	742	0	0	77.7718	704.476	9.95619	78.4106	0.0124016	8.23901	0.120604	1307.05	0.101592	1.03278	SGS1	conserved hypothetical protein|protein_coding|supercont1.445:462217-472311:-	5e-29	AAEL009993-PA	98	98	2
AeSigP-4220	58	AeSigP-4220	175		M		supercont1.445	98.86	175	4e-89	13680	13506	SIG	22-23	6.393	5.82	4.101	6.07	ExpAA=25.42 First60=25.42 PredHel=1 Topology=o5-27i	1	2		60480	1151	0	0	75.0633	1054.16	15.063	77.9777	0.012562	8.16054	0.121967	1252.89	0.101922	1.54543	SGS1	conserved hypothetical protein|protein_coding|supercont1.445:462217-472311:-	2e-29	AAEL009993-PA	98	98	2
AeSigP-3047	57	AeSigP-3047	171		M		supercont1.445	98.83	171	1e-86	13680	13510	SIG	22-23	6.311	5.82	4.034	6.07	ExpAA=23.57 First60=23.57 PredHel=1 Topology=o5-27i	1	2		58795	1093	0	0	76.8407	1024.92	14.3335	79.0458	0.012389	8.4284	0.118075	1263.95	0.103852	1.50256	SGS1	conserved hypothetical protein|protein_coding|supercont1.445:462217-472311:-	6e-29	AAEL009993-PA	98	98	2
AeSigP-4960	56	AeSigP-4960	168		M		supercont1.445	98.81	168	6e-85	13899	13732	SIG	22-23	5.507	5.59	3.608	5.88	ExpAA=25.94 First60=25.94 PredHel=1 Topology=i2-24o	1	0		35400	126	0	0	398.536	461.624	7.8426	63.795	0.0152845	44.577	0.0216586	1789.5	0.688219	0.903577	SGS1	conserved hypothetical protein|protein_coding|supercont1.445:462217-472311:-	3e-27	AAEL009993-PA	98	98	2
AeSigP-4168	56	AeSigP-4168	170		M		supercont1.445	98.82	170	4e-86	13968	13799	BL	-1	5.487	5.8			ExpAA=28.80 First60=28.80 PredHel=1 Topology=o15-37i	1	0		30867	83	0	0	525.392	537.977	7.76754	70.6599	0.0136675	59.5676	0.0158291	2090.87	0.826778	0.78869	SGS1	conserved hypothetical protein|protein_coding|supercont1.445:462217-472311:-	3e-26	AAEL009993-PA	96	96	2
AeSigP-218804	56	AeSigP-218804	176		M		supercont1.445	99.06	106	2e-50	13914	13809	SIG	27-28	5.476	5.82	3.085	6.11	ExpAA=21.63 First60=21.63 PredHel=1 Topology=i7-29o	1	3		5580	4	0	0	1595.63	72.3807	1.44045	50.2584	0.0172453	109.515	0.00398547	383.588	2.58753	0.14226	SGS1	conserved hypothetical protein|protein_coding|supercont1.445:462217-472311:-	3e-13	AAEL009993-PA	97	97	1
AeSigP-2949	55	AeSigP-2949	165		M		supercont1.445	98.79	165	3e-83	13680	13516	SIG	22-23	6.122	4.37	3.861	4.37	ExpAA=21.30 First60=21.30 PredHel=1 Topology=o5-27i	1	1		48778	845	0	0	82.437	850.164	12.2307	77.2873	0.0126298	9.15555	0.108555	1490.57	0.114922	1.24636	SGS1	conserved hypothetical protein|protein_coding|supercont1.445:462217-472311:-	2e-27	AAEL009993-PA	96	96	2
AeSigP-6714	55	AeSigP-6714	166		M		supercont1.445	98.8	166	9e-84	13662	13497	SIG	16-17	6.069	7.96	4.473	8.21	ExpAA=16.83 First60=16.83 PredHel=0 Topology=o	0	1		33386	673	0	0	70.8228	581.596	9.0979	70.8216	0.0137114	7.98203	0.124387	806.568	0.109073	0.852636	SGS1	conserved hypothetical protein|protein_coding|supercont1.445:462217-472311:-	1e-27	AAEL009993-PA	96	98	2
Hypothetical secreted proteins
AeSigP-211633	50	AeSigP-211633	158		M		supercont1.799	98.31	118	4e-55	13433	13316	SIG	18-19	5.896	10.13	3.755	9.86	ExpAA=0.98 First60=0.98 PredHel=0 Topology=o	0	0		60494	4290	0	0	20.1568	406.609	7.84362	76.6546	0.0127893	2.62788	0.379845	11.1536	0.0432552	1.54266	hypothetical secreted protein precursor	conserved hypothetical protein|protein_coding|supercont1.121:1783977-	38	AAEL004509-PA	36	56	10
AeSigP-147818	54	AeSigP-147818	170		M		supercont1.19	100	170	6e-91	20887	20718	SIG	27-28	6.725	9.51	3.31	8.22	ExpAA=2.63 First60=2.63 PredHel=0 Topology=i	0	0		11060	509	0	0	31.0066	180.13	4.34809	41.619	0.0207498	3.69109	0.262977	11.3339	0.110531	0.281488	hypothetical secreted protein precursor	phospholipase c gamma|protein_coding|supercont1.119:1227935-	13	AAEL004431-PA	48	52	2
AeSigP-184352	196	AeSigP-184352	590		M		supercont1.116	99.82	547	0	15277	14731	SIG	-1	22.198	9.02			ExpAA=0.00 First60=0.00 PredHel=0 Topology=o	0	7	1 | 139 EEQRKKR|EY 0.624 *ProP* |	8421	77	0	0	154.361	10.9576	0.244278	21.6657	0.0285862	5.55168	0.142207	17.352	0.22762	0.214483	hypothetical secreted protein precursor	hypothetical protein|protein_coding|supercont1.890:280219-296197:-	0.0001	AAEL017239-PA	34	50	11
AeSigP-164749	51	AeSigP-164749	154		M		supercont1.8	100	154	2e-81	2582	2429	SIG	-1	5.623	10.79			ExpAA=0.00 First60=0.00 PredHel=0 Topology=o	0	0		8715	111	0	0	111.255	102.682	16.6357	6.24567	0.156921	15.723	0.0585571	21.6491	5.73916	0.210088	hypothetical secreted protein precursor	conserved hypothetical protein|protein_coding|supercont1.332:1184011-	1.5	AAEL008557-PA	32	53	3
AeSigP-188751	88	AeSigP-188751	265		M		supercont1.798	98.11	265	2e-135	22981	22717	SIG	34-35	9.836	8	5.897	7.01	ExpAA=16.66 First60=16.66 PredHel=0 Topology=o	0	0		1160	16	3.3831e-102	4.95562e-102	97.5613	9.66467	0.184985	31.2826	0.0116329	9.20811	0.0662401	28.8002	0.157873	0.0295829	hypothetical secreted protein precursor	Carboxy/choline esterase Alpha	2	AAEL003196-PA	37	47	9
AeSigP-6688	60	AeSigP-6688	180		M		supercont1.208	98.89	180	4e-92	17333	17512	SIG	-1	6.458	11.22			ExpAA=10.75 First60=10.75 PredHel=0 Topology=o	0	1		208565	7132	0	0	41.8059	3569.47	213.028	18.6288	0.0535944	4.6201	0.216258	32.6959	0.271438	5.23294	hypothetical secreted protein precursor	conserved hypothetical protein|protein_coding|supercont1.24:1138960-1145485:-	1.2	AAEL001172-PA	31	55	13
AeSigP-18010	80	AeSigP-18010	240		M		supercont1.123	91.96	112	7e-30	692	581	SIG	21-22	9.185	6.88	6.722	7.08	ExpAA=10.53 First60=10.53 PredHel=0 Topology=o	0	0		2112	36	5.15611e-181	8.17392e-181	81.6133	21.9989	2.25813	10.3823	0.0851272	14.4265	0.0493877	51.8508	1.53601	0.0520978	hypothetical secreted protein precursor	band 4.1-like protein 4A (NBL4 protein),	3.4	AAEL002571-PA	40	53	6
AeSigP-215268	52	AeSigP-215268	158		M		supercont1.169	98.73	158	5e-79	24603	24760	SIG	19-20	6.196	11.79	4.064	10.95	ExpAA=0.01 First60=0.01 PredHel=0 Topology=o	0	0		52070	887	0	0	83.8384	588.475	6.80983	98.7825	0.00982956	8.97727	0.110753	103.31	0.0956386	1.332	hypothetical secreted protein precursor	ATP-binding cassette transporter|protein_coding|supercont1.688:87463-	4.4	AAEL012386-PA	34	58	3
AeSigP-195935	100	AeSigP-195935	308		M		supercont1.287	100	259	9e-144	2599	2857	SIG	38-39	11.139	6.25	6.743	9.69	ExpAA=0.95 First60=0.86 PredHel=0 Topology=o	0	0		88825	562	0	0	225.577	205.564	2.10478	106.664	0.00897982	20.6551	0.0476004	593.023	0.190475	2.27347	hypothetical secreted protein precursor	short-chain dehydrogenase|protein_coding|supercont1.413:130120-	0.4	AAEL009631-PA	29	57	13
AeSigP-210604	108	AeSigP-210604	324		M		supercont1.10	98.94	282	3e-150	23576	23857	SIG	-1	11.93	5.99			ExpAA=1.61 First60=1.55 PredHel=0 Topology=o	0	1		227633	3808	0	0	85.4462	1976.37	19.8889	109.988	0.00895834	9.51771	0.104777	6842.89	0.0846336	5.82666	hypothetical secreted protein precursor	WD-repeat protein|protein_coding|supercont1.516:258868- 260469:1|gene:AAEL010896	7.7	AAEL010896-PA	27	41	11
Housekeeping
Lipid metabolism
Ae-198622	378	Ae-198622	1137		L	*	supercont1.15	99.51	610	0	22575	21966	CYT		42.814	9.02			ExpAA=20.95 First60=0.00 PredHel=1 Topology=o284-303i	1	0		30262	279	0	0	154.528	30.5316	1.1663	26.4349	0.0348451	17.012	0.0529157	75.1519	0.735233	0.765841	C-3 sterol dehydrogenase/3-beta-hydroxysteroid dehydrogenase	hydroxysteroid dehydrogenase|protein_coding|supercont1.15:921966-	0	AAEL000733-PA	99	100	96
Signal transduction
Ae-221039	205	Ae-221039	618		S	*	supercont1.470	99.68	618	0	9316	8699	CYT		23.785	8.86			ExpAA=67.84 First60=19.30 PredHel=3 Topology=o43-62i96-118o133-155i	3	1	1 | 164 GMSRQFR|ET 0.508 *ProP* |	9861	518	0	0	27.1658	12.4417	1.72985	7.86002	0.121649	3.34713	0.287356	9.55437	0.530099	0.239825	sex peptide receptor - probable fragment - 3 predicted membrane helices	conserved hypothetical protein|protein_coding|supercont1.470:883699-884316:-	1e-116	AAEL010313-PA	100	100	100
Transcription factor
Ae-3256	212	Ae-3256	639		M	*	supercont1.370	100	312	5e-175	23872	23561	CYT		23.64	9.26			ExpAA=0.11 First60=0.00 PredHel=0 Topology=o	0	6		3398	170	3.93041e-238	6.51147e-238	28.4116	15.9738	2.43236	6.62512	0.131146	4.80077	0.172107	14.4729	0.799043	0.0822205	Doublesex and mab-3 related transcription factor 1 - probable fragment	conserved hypothetical protein|protein_coding|supercont1.370:946513-948872:-	1e-123	AAEL009114-PA	100	100	100
Conserved hypothetical proteins
AeSigP-197198	996	AeSigP-197198	2996		M		supercont1.123	99.1	2679	0	18915	21593	CYT		106.121	9.24			ExpAA=0.37 First60=0.37 PredHel=0 Topology=o	0	15		18913	166	0	0	161.924	5.47095	0.90807	6.20053	0.147503	14.7777	0.0458244	31.7322	3.22703	0.455233	hypothetical conserved protein	hypothetical protein|protein_coding|supercont1.123:868883-	0	AAEL004572-PA	99	99	99
Hypothetical proteins
AeSigP-211596	106	AeSigP-211596	318		M		supercont1.346	98.6	143	1e-69	8749	8891	ANC		12.031	4.66	9.98	4.66	ExpAA=27.42 First60=27.38 PredHel=1 Topology=o4-22i	1	20		1485706	1909	0	0	1112.16	11839.1	249.167	52.1112	0.0191666	105.532	0.00943078	10533.4	2.00439	37.86	Unknown product - 20 OH-glycosylation sites	hypothetical protein|protein_coding|supercont1.461:463842-662534:-	0.006	AAEL018189-PA	30	42	11
AeSigP-209690	260	AeSigP-209690	781		M		supercont1.346	94.53	475	0	10589	10116	ANC		30.335	9.31	28.298	9.48	ExpAA=39.38 First60=39.38 PredHel=2 Topology=o4-23i30-49o	2	29		1779606	2115	0	0	1202.48	6708.95	144.405	52.0398	0.0191821	128.789	0.00769868	9400.67	2.45705	45.3406	Hypothetical protein	myosin light chain kinase|protein_coding|supercont1.151:451650-467211:-	3e-08	AAEL005319-PA	24	48	7
AeSigP-214912	67	AeSigP-214912	201		M		supercont1.346	95.2	125	1e-49	8554	8678	ANC		7.49	8.41	5.434	8.72	ExpAA=41.25 First60=41.18 PredHel=2 Topology=o4-23i30-52o	2	3		73825	56	0	0	1851.81	910.278	24.1636	47.2606	0.0209202	192.354	0.00473778	3613.44	4.15939	1.87709	Unknown product - Membrane anchor detected - 3 predicted membrane helices	hypothetical protein|protein_coding|supercont1.461:463842-662534:-	0.69	AAEL018189-PA	40	50	6
AeSigP-208004	219	AeSigP-208004	665		M		supercont1.92	100	346	0	20764	20419	BL	39-40	24.58	5.92	20.608	5.93	ExpAA=10.79 First60=10.44 PredHel=0 Topology=o	0	0		553328	3727	0	0	212.215	2209.15	28.5303	86.001	0.0115343	24.1442	0.0412276	2006.01	0.278652	14.147	Hypothetical protein	Eukaryotic translation initiation factor 3 subunit A (eIF3a)(Eukaryotic	0.97	AAEL007078-PA	42	55	4
Ae-218322	59	Ae-218322	180		L	*	supercont1.313	93.89	180	1e-70	2755	2934	BL/SIG		7.193	10.56			ExpAA=19.97 First60=19.97 PredHel=1 Topology=o5-27i	1	0	1 | 35 VQKRYKR|SY 0.686 *ProP* |	256623	5926	0	0	61.9055	2664.93	69.9344	42.8132	0.0232977	6.64495	0.150359	789.812	0.15255	6.52575	Hypothetical protein	Dual specificity tyrosine-phosphorylation-regulated	3.5	AAEL001731-PA	36	55	5
Ae-4280	70	Ae-4280	213		F	*	supercont1.65	98.59	213	3e-109	22211	22423	BL/ANC		8.04	9.03			ExpAA=34.22 First60=29.41 PredHel=2 Topology=o20-39i46-68o	2	0		176264	1442	0	0	174.649	2317.67	15.5886	210.745	0.0046226	29.7939	0.0333132	215.647	0.15897	4.51791	Hypothetical membrane protein	ATP-binding cassette transporter|protein_coding|supercont1.160:1362499-	3.4	AAEL005499-PA	23	49	4
AeSigP-210702	77	AeSigP-210702	232		M		supercont1.464	100	72	3e-32	11698	11627	BL	27-28	8.429	10.33	5.274	7.8	ExpAA=43.88 First60=42.19 PredHel=2 Topology=i12-34o38-60i	2	6		5140	31	0	0	229.658	32.4192	1.09566	28.7667	0.029088	22.3541	0.0336593	181.357	0.721667	0.130309	Unknown product - 2 predicted membrane helices	cationic amino acid transporter|protein_coding|supercont1.599:549583-	2	AAEL011654-PA	30	51	5
Ae-216670	78	Ae-216670	234		F		supercont1.65	99.15	234	3e-124	22187	22420	SIG	17-18	9.132	9.19	7.209	9.43	ExpAA=39.31 First60=39.26 PredHel=2 Topology=o4-22i27-49o	2	0		181309	1271	0	0	203.798	1849.91	10.5391	238.552	0.00406437	32.5258	0.030484	179.792	0.160618	4.64917	Hypothetical protein	conserved hypothetical protein|protein_coding|supercont1.57:941155-	0.7	AAEL002460-PA	36	51	26
Ae-199892	185	Ae-199892	558		L	*	supercont1.346	99.7	331	0	1129	799	CYT		21.463	8.84			ExpAA=0.00 First60=0.00 PredHel=0 Topology=o	0	0		17167	117	0	0	208.008	22.569	0.529578	43.4516	0.0204723	21.0634	0.0423874	163.343	0.484862	0.437036	Hypothetical protein	conserved hypothetical protein|protein_coding|supercont1.646:210531-241531:-	0.19	AAEL012031-PA	29	55	7
Ae-188905	122	Ae-188905	369		M	*	supercont1.3	100	272	2e-151	13020	12749	CYT		14.013	10.25			ExpAA=0.14 First60=0.09 PredHel=0 Topology=o	0	0		1817	2	8.66573e-171	1.36106e-170	865.969	5.21629	0.0281712	44.9834	0.00430583	23.5805	0.00663236	47.8806	0.201889	0.0465976	hypothetical protein	conserved hypothetical protein|protein_coding|supercont1.478:334516-337407:-	0.51	AAEL010459-PA	31	53	5
Ae-218831	67	Ae-218831	201		I		supercont1.1149	99	201	1e-104	18238	18038	ANC		8.119	5.52	4.77	5.24	ExpAA=46.40 First60=43.16 PredHel=2 Topology=o15-37i44-66o	2	0		388020	4898	0	0	113.244	994.41	194.313	5.68681	0.175799	15.9963	0.0624421	30.6352	4.30234	9.23561	Unknown product - Membrane anchor detected - 3 predicted membrane helices	hypothetical protein|protein_coding|supercont1.1491:57087-	2e-14	AAEL015112-PA	58	63	33
AeSigP-18205	52	AeSigP-18205	164		M		supercont1.616	95	160	7e-66	10340	10494	ANC		6.121	9.36	4.453	9.7	ExpAA=38.61 First60=38.61 PredHel=2 Topology=i2-21o31-50i	2	0		361	0	1.29858e-35	1.69166e-35	516.15	5.3986	0.148066	13.2452	0.0244844	10.2992	0	20.0821	0.516184	0.00917559	Unknown product - Membrane anchor detected - 2 predicted membrane helices	odorant receptor|protein_coding|supercont1.843:228785- 230048:1|gene:AAEL013423	2	AAEL013423-PA	43	56	9
Ae-170235	53	Ae-170235	159		H		supercont1.238	96.09	128	1e-51	15511	15385	CYT		6.158	9.52			ExpAA=2.00 First60=2.00 PredHel=0 Topology=o	0	0		99745	3201	0	0	44.5388	1943.18	22.9043	88.566	0.0109334	5.49714	0.181086	13.5039	0.0995658	2.55135	Hypothetical protein	conserved hypothetical protein|protein_coding|supercont1.179:530824-538499:-	2.6	AAEL005899-PA	50	80	10
Transposable elements
AeTE-198758	1363	AeTE-198758	4089		D		supercont1.390	100	4089	0	12227	8139	CYT		155.805	8.85			ExpAA=0.08 First60=0.00 PredHel=0 Topology=o	0	2	3 | 288 RPNQSKR|HL 0.525 *ProP* | 632 GLMRYKR|LM 0.572 *ProP* | 1324 EGVRYRR|PV 0.599 *ProP* |	10527	101	0	0	147.561	5.53161	0.0542393	27.641	0.00829794	8.9263	0.0542215	20.1192	0.134756	0.269485	Gypsy-29_AA-I	hypothetical protein|protein_coding|supercont1.139:358954-362217:-	2e-89	AAEL005015-PA	30	50	75
Ae-198093	979	Ae-198093	2940		S	*	supercont1.686	99.11	2937	0	18897	21833	CYT		111.03	9.38			ExpAA=8.43 First60=0.11 PredHel=0 Topology=o	0	3	1 | 406 EANRVKR|IQ 0.524 *ProP* |	24293	551	0	0	62.9232	9.4583	0.38563	22.2369	0.0359241	7.13442	0.121267	14.5546	0.473462	0.614148	BEL-6_SI-I - probable fragment	hypothetical protein|protein_coding|supercont1.636:9006- 9950:1|gene:AAEL017200	1e-72	AAEL017200-PA	43	67	95
Female SG ~ Male SG 5x
Secreted proteins
Enzymes
Alkaline phosphatase
Ae-196570	562	Ae-196570	1689		M	*	supercont1.19	99.74	1140	0	21929	23068	SIG	25-26	61.564	6.07	58.938	6.07	ExpAA=23.28 First60=22.09 PredHel=1 Topology=i7-29o	1	0		106452	13182	0	0	11.5454	93.6247	112.978	0.925775	1.07667	2.06219	0.482511	1.59328	2.83612	1.8326	alkaline phosphatase - signalP detected	alkaline phosphatase|protein_coding|supercont1.19:1307849-	0	AAEL000931-PA	99	99	100	salivary alkaline phosphatase	0.0	gi|94469242	99	99	100
Lipase
Ae-186131	269	Ae-186131	810		M	*	supercont1.233	99.83	578	0	24640	24064	SIG	17-18	29.859	6.71	27.968	6.48	ExpAA=0.14 First60=0.01 PredHel=0 Topology=o	0	0		7034	151	0	0	66.1648	6.35867	12.5511	0.550919	1.7715	10.9767	0.0789632	7.14015	15.6499	0.100083	phospholipase A1 - probable fragment - signalP detected	lipase|protein_coding|supercont1.233:501696-502945:- 1|gene:AAEL007044	5e-37	AAEL007044-PA	40	56	52	putative salivary lipase	5E-018	gi|38350677	31	54	48
Amylase
AeSigP-211751	91	AeSigP-211751	281		M		supercont1.219	100	148	1e-77	17439	17292	SIG	19-20	9.637	11.88	7.54	11.7	ExpAA=0.04 First60=0.04 PredHel=0 Topology=o	0	6	1 | 23 SFSRFAR|PT 0.596 *ProP* |	151264	3600	0	0	60.0594	514.431	1395.68	0.406822	2.45676	11.3797	0.0876354	11.8816	11.1874	1.84399	Alpha-amylase I precursor (1,4-alpha-D-glucan glucanohydrolase) - probable fragment - signalP detected	Alpha-amylase I Precursor (EC 3.2.1.1)(1,4-alpha-D-glucan	1e-25	AAEL006719-PA	82	86	9	Alpha-amylase I precursor (1,4-alpha-D-glucan glucanohydrolase)	4E-027	gi|1703297	82	86	9
Ae-206488	737	Ae-206488	2214		M	*	supercont1.219	100	1484	0	17683	16200	SIG	17-18	80.982	7.17	79.113	6.95	ExpAA=9.42 First60=9.42 PredHel=0 Topology=o	0	1	1 | 88 AFSRFAR|PT 0.533 *ProP* |	1817622	46119	0	0	56.3486	1187.58	2913.61	0.451017	2.21665	10.7226	0.0931431	7.99359	12.6743	23.3317	Alpha-amylase - signalP detected	Alpha-amylase I Precursor (EC 3.2.1.1)(1,4-alpha-D-glucan	0	AAEL006719-PA	100	100	100	Alpha-amylase I precursor (1,4-alpha-D-glucan glucanohydrolase)	0.0	gi|1703297	97	98	100
AeSigP-208527	138	AeSigP-208527	414		M		supercont1.219	98.77	163	1e-81	17492	17654	SIG	17-18	14.774	9.99	12.923	9.98	ExpAA=10.72 First60=10.20 PredHel=0 Topology=o	0	0		183821	3192	0	0	82.3123	623.355	1744.58	0.394893	2.53094	15.979	0.0623446	16.4325	15.8066	2.2043	Alpha-amylase I precursor (1,4-alpha-D-glucan glucanohydrolase) - probable fragment - signalP detected	Alpha-amylase I Precursor (EC 3.2.1.1)(1,4-alpha-D-glucan	8e-21	AAEL006719-PA	65	75	11	Alpha-amylase I precursor (1,4-alpha-D-glucan glucanohydrolase)	9E-022	gi|1703297	63	73	11
Serine proteases
Ae-220157	393	Ae-220157	1182		M	*	supercont1.217	97.27	623	0	12171	11549	BL	20-21	43.489	7.36	41.3	6.36	ExpAA=1.15 First60=0.37 PredHel=0 Topology=o	0	0		23205	1824	0	0	18.1797	20.9787	46.1944	0.501927	1.97169	3.52319	0.277891	2.31053	4.78925	0.313975	CUB domain serine protease	lumbrokinase-3(1) precursor,	0	AAEL006703-PA	98	98	100	CUB domain serine protease	0.0	gi|94468658	97	98	100
Ae-201752	401	Ae-201752	1206		M	*	supercont1.217	99.84	638	0	804	167	SIG	23-24	43.641	8.24	40.883	7.86	ExpAA=1.57 First60=1.33 PredHel=0 Topology=o	0	0		34062	676	0	0	71.9366	21.2339	76.1115	0.300294	3.30175	14.5776	0.065354	4.89993	35.9298	0.355252	CUB domain serine protease - signalP detected	lumbrokinase-3T2, putative|protein_coding|supercont1.217:1000167-1001494:-	0	AAEL006696-PA	99	99	100	CUB domain serine protease	0.0	gi|94468664	99	99	100
AeSigP-187793	163	AeSigP-187793	489		M		supercont1.697	98.29	234	4e-119	21963	21730	SIG	25-26	17.734	9.41	15.115	9.14	ExpAA=34.20 First60=25.37 PredHel=2 Topology=i12-34o54-76i	2	0		1792	196	6.65835e-86	9.53517e-86	13.0059	4.47971	16.75	0.301446	3.10683	3.31733	0.270906	1.45513	5.4546	0.0182227	trypsin-like serine protease - probable fragment - signalP detected - Conserved membrane protein Trypsin-like - 2 predicted membrane helices	elastase, putative|protein_coding|supercont1.697:489373-496963:-	1e-85	AAEL012447-PA	94	96	52	secreted trypsin similar to factor xii	4E-017	sal_tryp_XII	44	53	46
Ae-206531	330	Ae-206531	993		M	*	supercont1.336	97.49	796	0	21371	20576	SIG	20-21	36.806	9.39	34.467	9.34	ExpAA=4.17 First60=4.16 PredHel=0 Topology=o	0	0		810432	25910	0	0	44.7199	827.909	354.85	2.61079	0.382884	6.02667	0.165756	50.8981	1.82501	17.7259	trypsin-like salivary secreted protein - signalP detected	conserved hypothetical protein|protein_coding|supercont1.336:1070322-1071371:-	0	AAEL008619-PA	96	97	100	trypsin-like salivary secreted protein	0.0	gi|94468372	96	97	100
AeSigP-211441	76	AeSigP-211441	228		M		supercont1.336	95.18	228	4e-99	21371	21144	SIG	20-21	8.322	8.69	6.037	8.08	ExpAA=14.67 First60=14.67 PredHel=0 Topology=o	0	0		194153	5177	0	0	53.6106	2131.5	1022.88	2.35637	0.424217	7.32338	0.136365	70.9904	2.35186	4.17217	trypsin-like salivary secreted protein - probable fragment - signalP detected	conserved hypothetical protein|protein_coding|supercont1.336:1070322-1071371:-	1e-37	AAEL008619-PA	93	96	23	trypsin-like salivary secreted protein	4E-039	gi|94468372	93	96	23
AeSigP-214363	76	AeSigP-214363	230		M		supercont1.336	95.22	230	2e-100	21371	21142	SIG	20-21	8.462	9.58	6.073	8.96	ExpAA=1.04 First60=1.04 PredHel=0 Topology=o	0	0		194211	5169	0	0	53.7096	2132.1	1023.27	2.35803	0.423918	7.32226	0.136385	70.514	2.35159	4.17335	trypsin-like salivary secreted protein - probable fragment - signalP detected	conserved hypothetical protein|protein_coding|supercont1.336:1070322-1071371:-	5e-37	AAEL008619-PA	93	96	23	trypsin-like salivary secreted protein	2E-038	gi|94468372	93	96	23
AeSigP-219939	93	AeSigP-219939	280		M		supercont1.336	96.43	280	2e-132	21371	21092	SIG	20-21	10.281	9.06	7.967	8.72	ExpAA=8.04 First60=8.04 PredHel=0 Topology=o	0	0		265552	7169	0	0	52.954	2322.01	1116.38	2.31667	0.431506	6.96869	0.143333	65.9178	2.26827	5.70473	trypsin-like salivary secreted protein - probable fragment - signalP detected	conserved hypothetical protein|protein_coding|supercont1.336:1070322-1071371:-	2e-49	AAEL008619-PA	97	98	28	trypsin-like salivary secreted protein	6E-051	gi|94468372	97	98	28
AeSigP-206840	205	AeSigP-206840	623		M		supercont1.336	96.09	614	0	21371	20758	SIG	20-21	23.08	9.77	20.811	9.72	ExpAA=4.16 First60=4.16 PredHel=0 Topology=o	0	0		466451	15879	0	0	41.9976	1837.97	890.311	2.3163	0.431552	5.64761	0.176869	49.0856	1.85146	10.0082	trypsin-like salivary secreted protein - probable fragment - signalP detected	conserved hypothetical protein|protein_coding|supercont1.336:1070322-1071371:-	1e-111	AAEL008619-PA	94	97	62	trypsin-like salivary secreted protein	1E-115	gi|94468372	96	98	62
Immunity related
Gram-negative binding protein
Ae-197617	371	Ae-197617	1116		M	*	supercont1.233	100	750	0	16044	15295	SIG	24-25	42.042	9.41	39.5	9.33	ExpAA=13.31 First60=13.30 PredHel=1 Topology=i7-24o	1	0	1 | 58 NFNRLDR|NV 0.532 *ProP* |	758729	22836	0	0	47.5025	158.885	281.745	0.626244	1.59635	8.48908	0.117643	7.80441	8.98264	11.3086	Beta-1,3-glucan-binding protein - signalP detected	Gram-Negative Binding Protein (GNBP) or Beta-1 3-Glucan Binding Protein	0	AAEL007064-PA	99	99	100	putative secreted protein	0.0	gi|18568294	99	99	100
Ae-206213	466	Ae-206213	1398	Y	T		supercont1.233	99.84	619	0	16044	15426	CYT		50.423	9.74			ExpAA=0.26 First60=0.03 PredHel=0 Topology=o	0	0	1 | 67 NFNRLDR|NV 0.532 *ProP* |	776652	22895	0	0	48.4993	1013	1850.11	0.608245	1.64345	8.64057	0.115533	7.92539	9.14245	11.4319	Beta-1,3-glucan-binding protein	Gram-Negative Binding Protein (GNBP) or Beta-1 3-Glucan Binding Protein	0	AAEL007064-PA	94	94	91	putative secreted protein	0.0	gi|18568294	94	94	91
TIL domain containing peptide
Ae-218021	66	Ae-218021	201		A	*	supercont1.236	100	190	9e-103	4168	4357	CYT		7.397	6.29			ExpAA=0.03 First60=0.03 PredHel=0 Topology=o	0	1		40004	1689	0	0	33.8443	151.479	643.653	0.2678	3.72829	6.80567	0.146338	2.27538	14.5847	0.375814	TIL domain-containing cysteine-rich salivary secreted peptide	cysteine-rich venom protein,	2e-15	AAEL000374-PA	56	74	71	TIL domain-containing cysteine-rich salivary secreted peptide	1E-038	gi|94468538	96	98	77
Ae-212401	86	Ae-212401	261		M	*	supercont1.236	99.47	190	3e-100	4168	4357	SIG	21-22	9.529	8.02	7.286	6.26	ExpAA=1.56 First60=1.55 PredHel=0 Topology=o	0	0		51098	1839	0	0	39.7059	73.05	336.152	0.24521	4.07224	8.38927	0.118688	2.70555	17.3073	0.45603	TIL domain-containing cysteine-rich salivary secreted peptide - signalP detected	cysteine-rich venom protein,	2e-15	AAEL000374-PA	56	74	71	TIL domain-containing cysteine-rich salivary secreted peptide	1E-048	gi|94468538	96	97	100
Antimicrobial peptides
Lysozyme
Ae-207931	132	Ae-207931	399		A	*	supercont1.417	97.74	265	7e-133	21198	21462	CYT		14.653	8.72			ExpAA=0.00 First60=0.00 PredHel=0 Topology=o	0	0		1423591	32570	0	0	62.4917	1661.09	4109.59	0.460617	2.17086	11.2714	0.0886903	7.55983	14.5653	18.1971	lysozyme	C-Type Lysozyme (Lys-D).|protein_coding|supercont1.417:946162-	3e-76	AAEL009670-PA	96	97	92	putative lysozyme	2E-078	gi|18568288	98	98	92
Ae-205460	144	Ae-205460	435		M	*	supercont1.417	98.01	301	2e-154	21162	21462	SIG	22-23	16.019	8.96	13.655	9.02	ExpAA=10.08 First60=10.07 PredHel=0 Topology=o	0	0		1428337	33347	0	0	61.2392	1003.55	2486.31	0.449157	2.22625	11.6975	0.0854586	7.75571	15.1578	18.2449	lysozyme - signalP detected	C-Type Lysozyme (Lys-D).|protein_coding|supercont1.417:946162-	2e-83	AAEL009670-PA	98	99	100	putative lysozyme	9E-086	gi|18568288	100	100	100
AeSigP-209185	78	AeSigP-209185	242		M		supercont1.417	98.65	222	1e-114	21162	21383	SIG	22-23	8.678	8.41	6.401	8.56	ExpAA=11.80 First60=11.80 PredHel=0 Topology=o	0	0		830992	20653	0	0	57.5256	2477.72	7020.5	0.390569	2.56019	11.522	0.0867604	7.38218	14.7535	9.89931	lysozyme - probable fragment - signalP detected	C-Type Lysozyme (Lys-D).|protein_coding|supercont1.417:946162-	2e-38	AAEL009670-PA	100	100	51	putative lysozyme	8E-040	gi|18568288	100	100	51
AeSigP-215097	67	AeSigP-215097	201		M		supercont1.417	97.08	137	1e-61	21162	21298	SIG	22-23	7.651	9.63	5.371	9.66	ExpAA=14.93 First60=14.93 PredHel=1 Topology=o4-21i	1	0		520643	12713	0	0	58.5499	3648.71	11299.7	0.356513	2.80467	11.5924	0.0862219	7.16426	14.8689	5.90754	lysozyme - probable fragment - signalP detected	C-Type Lysozyme (Lys-D).|protein_coding|supercont1.417:946162-	6e-19	AAEL009670-PA	93	97	31	putative lysozyme	2E-020	gi|18568288	93	97	31
Gambicin
Ae-209567	66	Ae-209567	201		M	*	supercont1.122	99.15	117	8e-57	13219	13335	CYT		7.169	8.87			ExpAA=0.00 First60=0.00 PredHel=0 Topology=o	0	0		101424	14078	0	0	10.3	162.968	218.997	0.78259	1.27713	1.71192	0.583727	1.10131	3.02457	1.68291	gambicin	gambicin anti-microbial peptide|protein_coding|supercont1.122:2186816-	5e-33	AAEL004522-PA	98	100	72	putative secreted protein	2E-034	gi|18568310	98	100	72
Ae-216692	57	Ae-216692	174		K	*	supercont1.122	98.89	90	9e-41	13246	13335	CYT		6.225	8.87			ExpAA=0.01 First60=0.01 PredHel=0 Topology=i	0	0		94602	12837	0	0	10.5359	801.276	1079.29	0.77566	1.28858	1.74821	0.571624	1.10879	3.16369	1.56841	gambicin	gambicin anti-microbial peptide|protein_coding|supercont1.122:2186816-	7e-30	AAEL004522-PA	96	96	67	putative secreted protein	2E-031	gi|18568310	96	96	67
Phosphatidylethanolamine-binding protein
AeSigP-218173	212	AeSigP-218173	644		M		supercont1.561	100	497	0	5776	5280	SIG	23-24	23.469	5.96	20.914	5.45	ExpAA=11.52 First60=11.51 PredHel=0 Topology=o	0	8		21330	1072	0	0	28.4223	32.3596	79.1514	0.45259	2.19452	5.83199	0.168048	2.07571	32.5389	0.274214	phosphatidylethanolamine-binding protein - signalP detected	phosphatidylethanolamine-binding	1e-121	AAEL011263-PA	100	100	100	putative phosphatidylethanolamine-binding protein	1E-121	gi|94469032	98	98	100
Mucins
Ae-206088	215	Ae-206088	648		P	*	supercont1.14	98.89	360	0	21815	21456	CYT		23.856	4.26			ExpAA=0.03 First60=0.03 PredHel=0 Topology=o	0	13		140569	19851	0	0	10.124	522.733	243.197	2.3901	0.417791	1.46712	0.680602	1.57879	1.25478	3.03589	salivary secreted mucin 3 - 13 OH-glycosylation sites - 13 NetOglyc sites	hypothetical protein|protein_coding|supercont1.14:4234496-4292738:-	1e-124	AAEL018117-PA	98	99	42	putative salivary secreted mucin 3	1E-127	gi|94468382	99	99	80
Ae-205593	292	Ae-205593	879		M	*	supercont1.14	98.41	440	0	21815	21376	SIG	20-21	32.111	4.29	30.073	4.26	ExpAA=8.00 First60=7.91 PredHel=0 Topology=o	0	15		195586	24758	0	0	11.2947	243.082	108.623	2.48244	0.402269	1.67989	0.59437	1.84144	1.37921	4.25092	salivary secreted mucin 3 - 15 OH-glycosylation sites - signalP detected	hypothetical protein|protein_coding|supercont1.14:4234496-4292738:-	1e-158	AAEL018117-PA	92	95	57	putative salivary secreted mucin 3	1E-159	gi|94468382	99	99	100
Ae-229091	126	Ae-229091	381		M	*	supercont1.381	98.16	381	0	2042	2422	SIG	22-23	13.968	5.33	11.336	5.3	ExpAA=0.12 First60=0.12 PredHel=0 Topology=o	0	3		13317	146	0	0	129.526	12.7097	31.0598	0.455111	2.18356	24.4576	0.0380886	10.0897	69.7497	0.171278	salivary mucin - signalP detected	conserved hypothetical protein|protein_coding|supercont1.381:652042-	8e-72	AAEL009226-PA	96	97	100	putative salivary mucin	3E-073	gi|94468596	96	97	100
Ae-214279	182	Ae-214279	549		M	*	supercont1.549	95.1	490	0	12166	11677	SIG	23-24	19.219	9.75	16.775	9.92	ExpAA=22.99 First60=22.95 PredHel=1 Topology=i7-29o	1	18	1 | 91 TISRGRR|DV 0.670 *ProP* |	34644	671	0	0	73.7101	39.9568	162.621	0.272889	3.64978	16.8884	0.057776	3.80653	275.234	0.334408	mucin - 18 OH-glycosylation sites - signalP detected	conserved hypothetical protein|protein_coding|supercont1.549:661674-662277:-	4e-95	AAEL011183-PA	96	97	100	putative mucin	1E-096	gi|94468494	96	97	100
Ae-6174	180	Ae-6174	543		M	*	supercont1.549	94.52	493	0	12166	11674	SIG	23-24	19.06	9.18	16.615	8.55	ExpAA=23.03 First60=22.98 PredHel=1 Topology=i7-29o	1	17	1 | 91 TISRGRR|DV 0.672 *ProP* |	25901	458	0	0	80.6812	42.0018	187.429	0.247812	4.01234	18.551	0.0519889	3.90305	269.199	0.235815	mucin - 17 OH-glycosylation sites - signalP detected	conserved hypothetical protein|protein_coding|supercont1.549:661674-662277:-	4e-95	AAEL011183-PA	96	98	100	putative mucin	1E-096	gi|94468494	96	98	100
Ae-214278	180	Ae-214278	543		M	*	supercont1.549	99.8	493	0	12166	11674	SIG	23-24	18.985	9.18	16.607	8.55	ExpAA=23.07 First60=22.98 PredHel=1 Topology=i7-29o	1	16	1 | 91 TISRGRR|DV 0.670 *ProP* |	42133	714	0	0	84.2529	37.6755	187.843	0.219027	4.549	19.6429	0.0497767	3.72558	308.829	0.356589	mucin - 16 OH-glycosylation sites - signalP detected	conserved hypothetical protein|protein_coding|supercont1.549:661674-662277:-	3e-98	AAEL011183-PA	100	100	100	putative mucin	1E-100	gi|94468494	100	100	100
Ae-207378	308	Ae-207378	927		M	*	supercont1.116	99.32	735	0	2481	3215	SIG	20-21	34.463	4.57	32.36	4.57	ExpAA=22.65 First60=22.41 PredHel=1 Topology=o5-27i	1	11		161051	2338	0	0	98.4468	147.176	646.044	0.252649	3.95233	21.8677	0.0452419	5.41211	94.4241	1.4819	salivary mucin - 11 OH-glycosylation sites - signalP detected	hypothetical protein|protein_coding|supercont1.116:452481-	1e-174	AAEL004353-PA	99	99	100	putative salivary mucin	1E-139	gi|94468632	98	99	99
AeTE-217471	1324	AeTE-217471	3972		T		supercont1.757	98.53	3957	0	6020	9976	CYT		143.682	4.26			ExpAA=0.00 First60=0.00 PredHel=0 Topology=o	0	35		12150	537	0	0	32.2896	4.5652	7.4142	0.669589	1.40014	4.62472	0.178885	10.5693	3.33513	0.187727	Possible mucin	hypothetical protein|protein_coding|supercont1.757:179607-	0	AAEL012910-PA	97	98	23	hypothetical protein	5E-017	gi|197260877	31	43	92
AeSigP-209490	67	AeSigP-209490	201		M		supercont1.505	99.5	199	9e-106	9232	9034	SIG	24-25	6.939	10.43	4.414	10.31	ExpAA=1.46 First60=1.46 PredHel=0 Topology=o	0	9	1 | 57 SRSRSYR|GG 0.566 *ProP* |	4559	559	6.82961e-196	1.09665e-195	11.6399	36.7738	15.0219	2.68854	0.364055	2.0531	0.474574	2.65966	1.26514	0.100417	Possible mucin	conserved hypothetical protein|protein_coding|supercont1.527:463602-	0.081	AAEL010974-PA	33	57	5
41 kDa family
AeSigP-207774	231	AeSigP-207774	701		M		supercont1.116	97.63	295	4e-148	16805	17099	SIG	24-25	25.99	10.89	23.404	11.05	ExpAA=19.63 First60=19.62 PredHel=1 Topology=i7-29o	1	10		332464	9728	0	0	48.859	278.901	1176.06	0.266302	3.75307	10.4068	0.0958906	3.17216	26.5081	3.13846	41 kDa salivary secreted protein - probable fragment - 10 OH-glycosylation sites - signalP detected	conserved hypothetical protein|protein_coding|supercont1.116:466690-	1e-62	AAEL004382-PA	82	84	37	putative 41 kDa salivary secreted protein	7E-066	gi|94468848	84	85	37
Ae-208768	396	Ae-208768	1191		M	*	supercont1.116	99.26	946	0	16805	17750	SIG	24-25	43.01	5.13	40.437	5.03	ExpAA=21.42 First60=19.53 PredHel=1 Topology=i7-29o	1	0	1 | 122 TQSRKKR|EI 0.762 *ProP* |	570217	14314	0	0	56.9531	258.464	968.208	0.298155	3.35232	12.5787	0.0793132	3.84919	38.8533	5.79198	41 kDa salivary secreted protein - signalP detected	conserved hypothetical protein|protein_coding|supercont1.116:466690-	0	AAEL004382-PA	99	99	100	putative 41 kDa salivary secreted protein	0.0	gi|94468350	99	99	100
AeSigP-210375	143	AeSigP-210375	437		M		supercont1.116	100	202	1e-109	17006	16805	SIG	24-25	15.953	9.64	13.389	9.91	ExpAA=19.77 First60=19.75 PredHel=1 Topology=i7-29o	1	1		167247	6167	0	0	38.7688	363.603	1476.4	0.276945	3.60828	8.38013	0.119063	2.7877	18.86	1.61673	41 kDa salivary secreted protein - probable fragment - signalP detected	conserved hypothetical protein|protein_coding|supercont1.116:466690-	1e-28	AAEL004382-PA	96	96	15	putative 41 kDa salivary secreted protein	6E-030	gi|94468350	96	96	15
16.6 kDa family
Ae-199729	153	Ae-199729	462		R	*	supercont1.293	100	184	8e-99	10501	10684	CYT		17.791	9.58			ExpAA=1.51 First60=0.00 PredHel=0 Topology=o	0	0	1 | 134 SNGRNKR|GF 0.727 *ProP* |	1523786	50426	0	0	43.2045	7444.37	2879.33	2.87439	0.34786	5.47212	0.182692	12.08	2.1272	33.8203	16.6 kda secreted protein	conserved hypothetical protein|protein_coding|supercont1.293:1185288-	1e-39	AAEL007986-PA	60	60	89	putative 16.6 kDa secreted protein	1E-040	gi|61742029	60	60	89
AeSigP-213071	68	AeSigP-213071	212		M		supercont1.293	97.97	197	2e-97	10292	10488	SIG	19-20	7.006	3.8	5.1	3.84	ExpAA=9.68 First60=9.68 PredHel=0 Topology=o	0	1		709034	17078	0	0	59.3572	3623.41	1780.27	2.25196	0.444013	7.73282	0.12927	15.5619	3.62529	15.1772	16.6 kDa secreted protein	conserved hypothetical protein|protein_coding|supercont1.293:1185288-	2e-27	AAEL007986-PA	94	95	40	putative 16.6 kDa secreted protein	2E-028	gi|61742029	92	94	40
AeSigP-199722	168	AeSigP-199722	512		M		supercont1.293	99.8	512	0	10288	10799	SIG	19-20	18.702	5.04	16.708	4.93	ExpAA=0.40 First60=0.40 PredHel=0 Topology=o	0	0	1 | 152 SNGRNKR|GF 0.727 *ProP* |	2163453	67716	0	0	45.6792	2729.22	1156.79	2.60528	0.383807	6.18854	0.161554	13.1457	2.60145	47.3978	16.6 kDa secreted protein	conserved hypothetical protein|protein_coding|supercont1.293:1185288-	1e-90	AAEL007986-PA	100	100	100	putative 16.6 kDa secreted protein	4E-091	gi|61742029	98	99	100
AeSigP-3166	54	AeSigP-3166	164		M		supercont1.293	98.78	164	1e-82	10288	10451	SIG	19-20	5.619	4.16	3.691	3.94	ExpAA=0.80 First60=0.80 PredHel=0 Topology=o	0	1		564296	15104	0	0	53.414	8159.11	4244.43	2.09099	0.478196	7.05562	0.141683	14.3819	3.41636	11.9615	16.6 kDa secreted protein	conserved hypothetical protein|protein_coding|supercont1.293:1185288-	2e-22	AAEL007986-PA	96	98	32	putative 16.6 kDa secreted protein	6E-024	gi|61742029	96	98	32
AeSigP-3747	53	AeSigP-3747	159		M		supercont1.293	98.74	159	1e-79	10288	10446	SIG	19-20	5.561	4.23	3.655	3.72	ExpAA=0.03 First60=0.03 PredHel=0 Topology=o	0	0		552926	14838	0	0	53.2759	7991.89	4165.81	2.08319	0.479987	7.03808	0.142036	14.3446	3.41463	11.7163	16.6 kDa secreted protein	conserved hypothetical protein|protein_coding|supercont1.293:1185288-	5e-21	AAEL007986-PA	96	96	32	putative 16.6 kDa secreted protein	1E-022	gi|61742029	96	96	32
7.9 kDa family
Ae-202242	90	Ae-202242	273		M	*	supercont1.124	98.14	269	8e-138	13294	13562	SIG	19-20	9.939	9.81	7.93	9.52	ExpAA=2.67 First60=2.63 PredHel=0 Topology=o	0	1		563036	15393	0	0	52.2942	198.286	909.797	0.249556	4.00659	11.1647	0.0895222	2.65179	56.1487	5.03442	secreted protein precursor	conserved hypothetical protein|protein_coding|supercont1.514:146386-	2	AAEL010877-PA	31	40	10	putative secreted protein precursor	4E-049	gi|65306522	98	98	100
Ae-215568	79	Ae-215568	237		M		supercont1.124	97.87	235	1e-117	13294	13528	SIG	19-20	8.784	10.52	6.844	10.41	ExpAA=2.14 First60=2.13 PredHel=0 Topology=o	0	1		552095	14118	0	0	55.9086	2479.24	11389.2	0.243416	4.10768	11.7095	0.0853574	2.72274	59.5739	4.93272	secreted protein precursor	sec-23 interacting protein P125|protein_coding|supercont1.438:529720-555471:-	0.53	AAEL009930-PA	32	48	4	putative secreted protein precursor	7E-041	gi|65306522	96	97	88
Ae-207478	67	Ae-207478	204		T	*	supercont1.124	98	200	3e-99	13363	13562	CYT		7.693	10.4			ExpAA=0.37 First60=0.37 PredHel=0 Topology=o	0	1		274048	9413	0	0	41.6218	1112	4008.95	0.31102	3.21466	9.09777	0.109847	2.59648	41.1278	2.84842	secreted protein precursor	sidestep protein|protein_coding|supercont1.492:58827- 76994:1|gene:AAEL010645	7.6	AAEL010645-PA	31	46	11	putative secreted protein precursor	1E-037	gi|65306522	98	100	74
Ae-208942	96	Ae-208942	288		I		supercont1.124	97.24	217	2e-104	13324	13540	CYT		10.459	10.52			ExpAA=0.21 First60=0.09 PredHel=0 Topology=o	0	6		438837	14056	0	0	44.6354	1426.87	5949.46	0.267696	3.73492	9.74326	0.10257	2.43653	49.4095	4.17217	secreted protein precursor	sec-23 interacting protein P125|protein_coding|supercont1.438:529720-555471:-	2.6	AAEL009930-PA	30	46	4	putative secreted protein precursor	1E-039	gi|65306522	93	96	87
Conserved secreted proteins
Ae-213824	159	Ae-213824	480		M	*	supercont1.122	97.64	212	1e-103	24190	24401	SIG	24-25	17.53	5.34	14.947	5.29	ExpAA=4.14 First60=3.98 PredHel=0 Topology=o	0	2		30704	2539	0	0	17.2834	68.7317	23.6063	3.21	0.309684	3.21116	0.308604	3.40916	2.70465	0.69205	Conserved secreted protein precursor	conserved hypothetical protein|protein_coding|supercont1.122:1816199-	8e-88	AAEL004521-PA	96	97	100	unknown protein	3E-089	gi|94468976	96	97	100
Ae-213826	159	Ae-213826	480		M	*	supercont1.122	100	212	2e-115	24190	24401	SIG	24-25	17.64	6.19	15.056	6.35	ExpAA=9.69 First60=4.84 PredHel=0 Topology=o	0	0		31762	3013	0	0	15.0672	50.8197	16.8752	3.31652	0.299766	2.72056	0.364737	2.98121	2.10689	0.718832	Conserved secreted protein precursor	conserved hypothetical protein|protein_coding|supercont1.122:1816199-	5e-92	AAEL004521-PA	100	100	100	unknown protein	2E-093	gi|94468976	100	100	100
Ae-202092	402	Ae-202092	1209		M	*	supercont1.378	99.5	603	0	20440	21042	SIG	20-21	45.68	8.58	43.354	8.59	ExpAA=23.85 First60=18.86 PredHel=1 Topology=o4-26i	1	0		14078	915	0	0	21.9742	11.3453	12.5053	1.004	0.978437	3.60942	0.265731	2.85011	4.94364	0.249489	Mosquito conserved secreted protein precursor	conserved hypothetical protein|protein_coding|supercont1.378:1019920-	0	AAEL009194-PA	99	99	100	unknown secreted conserved protein	0.0	gi|94468614	94	95	100
Hypothetical secreted proteins
Ae-206719	186	Ae-206719	561		M	*	supercont1.836	99.82	561	0	13705	14265	SIG	-1	19.947	9.91			ExpAA=0.01 First60=0.01 PredHel=0 Topology=o	0	7		4147432	10120	0	0	585.901	4516.04	2830.35	1.76532	0.56645	123.874	0.00805558	97.7561	234.461	84.8679	hypothetical secreted protein precursor	zinc finger protein, putative|protein_coding|supercont1.492:248212-251061:-	0.96	AAEL010637-PA	26	42	19
AeSigP-216663	58	AeSigP-216663	175		M		supercont1.745	98.29	175	1e-86	19960	19786	SIG	32-33	6.149	6.7	2.828	6.92	ExpAA=7.12 First60=7.12 PredHel=0 Topology=o	0	2		11483	681	0	0	24.0735	149.334	38.4542	4.36485	0.227351	3.77341	0.262077	4.1014	2.79255	0.267043	hypothetical secreted protein precursor	brain chitinase and chia|protein_coding|supercont1.76:2010213-2011887:-	5.9	AAEL003056-PA	39	52	9
AeSigP-203285	64	AeSigP-203285	200		M		supercont1.20	97.84	185	3e-90	7636	7452	SIG	19-20	7.443	5.27	5.177	5.24	ExpAA=3.20 First60=3.20 PredHel=0 Topology=o	0	0		15895	797	0	0	28.4791	11.8702	3.19805	4.0906	0.24316	3.73039	0.265935	12.5861	0.958827	0.368026	hypothetical secreted protein precursor	conserved hypothetical protein|protein_coding|supercont1.441:666495-	1.2	AAEL009955-PA	31	47	2
AeSigP-221274	72	AeSigP-221274	216		M		supercont1.31	99.54	216	2e-113	3216	3002	SIG	-1	7.98	8.39			ExpAA=0.01 First60=0.01 PredHel=0 Topology=o	0	0		3329	368	1.33471e-156	2.06781e-156	12.899	39.4907	12.1242	3.42354	0.283344	1.67918	0.578774	4.38774	0.530737	0.0760263	hypothetical secreted protein precursor	adenosine deaminase|protein_coding|supercont1.1618:2715- 13587:1|gene:AAEL015233	4.4	AAEL015233-PA	34	42	14
AeSigP-138837	139	AeSigP-138837	425		M		supercont1.182	100	425	0	23884	24308	SIG	18-19	15.499	9.72	13.561	10.12	ExpAA=0.09 First60=0.02 PredHel=0 Topology=o	0	0	1 | 98 AVHRSKR|GR 0.586 *ProP* |	3651	286	1.31119e-213	2.13537e-213	18.1886	10.782	3.97593	2.90328	0.31745	2.82543	0.313287	3.86701	1.54273	0.0815523	hypothetical secreted protein precursor	3-hydroxyacyl-coa dehyrogenase|protein_coding|supercont1.69:209794-	4.5	AAEL002842-PA	40	55	14
AeSigP-158589	53	AeSigP-158589	159		M		supercont1.271	100	159	2e-84	19135	18977	SIG	-1	5.883	4.78			ExpAA=0.36 First60=0.36 PredHel=0 Topology=o	0	0		803	86	4.16298e-40	5.49346e-40	13.1967	8.8477	3.32956	2.69091	0.316253	1.66844	0.504183	2.51916	0.824035	0.0178885	hypothetical secreted protein precursor	WD-repeat protein|protein_coding|supercont1.188:1848477-	3.4	AAEL006075-PA	27	46	13
AeSigP-208328	104	AeSigP-208328	313		M								SIG	16-17	11.861	6.94	10.011	6.92	ExpAA=12.26 First60=12.18 PredHel=0 Topology=o	0	4		108965	0	0	0	155796	751.021	366.464	2.34617	0.425838	2613.84	0	3666.09	1561.59	2.33512	hypothetical secreted protein precursor	hypothetical protein|protein_coding|supercont1.180:810380-812608:-	1.2	AAEL005935-PA	27	41	18
AeSigP-3049	60	AeSigP-3049	180		M								SIG	16-17	6.854	8.86	4.999	9.02	ExpAA=4.30 First60=4.30 PredHel=0 Topology=o	0	0		66356	0	0	0	94874.3	963.489	489.184	2.24053	0.445883	2380.69	0	3292.75	1468.63	1.4125	hypothetical secreted protein precursor	hypothetical protein|protein_coding|supercont1.33:3024510-	1.2	AAEL018236-PA	37	48	5
AeSigP-189005	54	AeSigP-189005	170		M		supercont1.638	95.35	172	5e-64	9046	8878	SIG	23-24	6.284	4.54	3.716	4.42	ExpAA=2.06 First60=2.06 PredHel=0 Topology=o	0	0		3485	22	0	0	216.642	18.3957	10.5202	2.02352	0.486482	30.5507	0.0255909	100.056	12.6213	0.072608	hypothetical secreted protein precursor	hypothetical protein|protein_coding|supercont1.18:2993716-	0.89	AAEL000905-PA	33	52	7
AeSigP-215878	74	AeSigP-215878	222		M		supercont1.470	98.65	222	1e-114	25111	24890	SIG	19-20	8.702	11.48	6.433	11.59	ExpAA=16.68 First60=16.44 PredHel=0 Topology=o	0	0		162144	10489	0	0	22.1001	1665.37	1135.06	1.65257	0.604876	3.47293	0.2877	4.48634	2.52873	3.25978	hypothetical secreted protein precursor	hypothetical protein|protein_coding|supercont1.681:327317-359390:-	1.2	AAEL012347-PA	43	73	2
AeSigP-212516	89	AeSigP-212516	268		M		supercont1.233	98.68	152	3e-75	15622	15773	SIG	18-19	10.354	8.45	8.437	8.76	ExpAA=24.21 First60=24.21 PredHel=1 Topology=o4-26i	1	0		153432	5446	0	0	40.2742	1012.22	1832.96	0.597816	1.67195	6.60466	0.151148	5.95383	7.06654	2.26668	hypothetical secreted protein precursor	odorant receptor|protein_coding|supercont1.476:885005-886394:- 1|gene:AAEL010409	2.7	AAEL010409-PA	18	58	13
AeSigP-206215	74	AeSigP-206215	223		M		supercont1.233	99.39	165	2e-85	15557	15721	SIG	20-21	8.162	9.94	6.033	10.38	ExpAA=17.13 First60=17.13 PredHel=1 Topology=i7-24o	1	1		129638	5336	0	0	34.7299	732.266	1342.31	0.603404	1.65651	5.98921	0.166716	5.46338	6.35854	1.90521	hypothetical secreted protein precursor	hypothetical protein|protein_coding|supercont1.347:1051649-	1.6	AAEL008757-PA	28	52	10
Housekeeping
Amino acid metabolism
Ae-221341	305	Ae-221341	918		M	*	supercont1.121	99.56	457	0	9560	10016	CYT		34.722	5.44			ExpAA=0.00 First60=0.00 PredHel=0 Topology=o	0	0		23761	1522	0	0	22.3066	22.9091	13.8751	1.83063	0.54087	3.13308	0.313218	10.5063	1.36637	0.489571	Kynurenine formamidase	conserved hypothetical protein|protein_coding|supercont1.121:1783977-	1e-175	AAEL004509-PA	98	99	100
Protein modification
Ae-195725	421	Ae-195725	1266		M	*	supercont1.570	98.63	583	0	10194	9612	CYT		48.803	9.04			ExpAA=123.94 First60=0.00 PredHel=6 Topology=i69-91o96-113i152-171o181-200i207-226o264-286i	6	14	1 | 416 RRQRNKK|SN 0.697 *ProP* |	35049	1111	0	0	45.065	52.5931	17.4943	3.25806	0.303002	6.11787	0.158099	13.9158	2.15129	0.793059	DnaJ molecular chaperone homology domain - 15 OH-glycosylation sites - 15 NetOglyc sites - 6 predicted membrane helices	conserved hypothetical protein|protein_coding|supercont1.442:923526-	0	AAEL009967-PA	100	100	100
Hypothetical proteins
Ae-210881	141	Ae-210881	423		R		supercont1.836	99.27	410	0	23313	23722	BL/SIG		15.294	9.71			ExpAA=0.00 First60=0.00 PredHel=0 Topology=o	0	7		2972967	4713	0	0	901.714	14037.7	8959.44	1.75649	0.569293	163.011	0.00611537	119.168	460.791	60.6082	conserved hypothetical protein	zinc finger protein, putative|protein_coding|supercont1.492:248212-251061:-	0.55	AAEL010637-PA	26	42	19
Ae-207961	170	Ae-207961	513		M	*	supercont1.836	100	201	7e-109	12136	12336	CYT		19.439	7.76			ExpAA=0.15 First60=0.00 PredHel=0 Topology=o	0	0		14758	80	0	0	260.502	38.8041	15.741	2.85511	0.345496	36.0754	0.0223553	40.799	27.0447	0.325387	hypothetical conserved protein	conserved hypothetical protein|protein_coding|supercont1.39:1446408-	2e-98	AAEL001702-PA	99	99	100
Ae-4701	121	Ae-4701	363		F		supercont1.68	89.78	362	3e-107	67	425	CYT		13.415	9.5			ExpAA=0.00 First60=0.00 PredHel=0 Topology=o	0	0		1859	3	3.45726e-174	5.4528e-174	664.489	12.4309	9.35115	1.44031	0.650417	27.5821	0.00423879	33.8686	21.5824	0.0365482	Unknown product	PNR-like nuclear receptor|protein_coding|supercont1.297:945864-	1.1	AAEL008043-PA	30	43	17
AeSigP-218832	94	AeSigP-218832	283		M		supercont1.920	100	176	3e-94	22274	22099	ANC		11.023	9.63			ExpAA=48.79 First60=25.20 PredHel=2 Topology=i29-51o71-93i	2	0	1 | 28 PVHRRRR|FI 0.644 *ProP* |	632070	8262	0	0	109.369	1826.63	373.423	5.44084	0.183755	15.1943	0.0657526	27.7024	4.39512	14.9933	Unknown product	hypothetical protein|protein_coding|supercont1.1491:57087-	3e-12	AAEL015112-PA	55	61	33
AeSigP-206802	90	AeSigP-206802	278		M		supercont1.379	98.56	278	3e-143	6558	6834	SIG	23-24	10.268	9.3	7.545	9.25	ExpAA=46.29 First60=23.78 PredHel=2 Topology=o22-44i64-86o	2	0		1550	23	4.38515e-135	6.66609e-135	92.3398	9.28534	3.19443	3.14437	0.295133	10.3969	0.0671658	20.8123	3.8995	0.0349289	Hypothetical membrane protein	gustatory receptor Gr17|protein_coding|supercont1.340:244814-	7.8	AAEL017097-PA	28	41	11
Ae-195958	117	Ae-195958	354		L	*	supercont1.16	98.87	354	0	24294	23941	CYT		13.404	9.93			ExpAA=0.00 First60=0.00 PredHel=0 Topology=o	0	0		1411	19	4.06356e-124	6.10637e-124	100.871	8.56212	3.10372	2.7959	0.323183	9.37144	0.0650187	20.719	3.53422	0.0315877	Unknown product	40S ribosomal protein S8|protein_coding|supercont1.373:398773-416256:-	7e-05	AAEL009151-PA	39	68	37
AeSigP-216861	70	AeSigP-216861	218		M		supercont1.286	100	147	4e-77	17724	17870	ANC		7.932	8.94	4.347	5.32	ExpAA=26.24 First60=26.20 PredHel=1 Topology=i21-43o	1	0		5875	147	0	0	56.7564	32.769	13.6244	2.67528	0.367268	9.12054	0.10196	16.0423	4.2045	0.129075	Unknown product	conserved hypothetical protein|protein_coding|supercont1.661:147271-	0.047	AAEL012153-PA	26	57	6
Ae-87947	171	Ae-87947	516		M	*	supercont1.790	100	153	3e-80	2187	2035	CYT		19.219	5.12			ExpAA=0.01 First60=0.01 PredHel=0 Topology=o	0	1		5671	76	0	0	105.302	31.1038	9.70253	3.80937	0.248107	9.56153	0.0845749	15.0124	3.90785	0.129281	hypothetical protein with Immunoglobulin like domain	conserved hypothetical protein|protein_coding|supercont1.790:269065-314781:-	2e-99	AAEL013104-PA	100	100	100
Ae-71547	79	Ae-71547	237		E		supercont1.1256	100	237	9e-131	7884	8120	CYT		9.164	9.94			ExpAA=0.00 First60=0.00 PredHel=0 Topology=o	0	0		2287	177	2.13307e-135	3.24358e-135	18.3702	16.9866	5.42621	3.12011	0.297338	3.16187	0.281148	10.633	0.951904	0.051995	Unknown product	hypothetical protein|protein_coding|supercont1.2051:2528-3940:-	0.69	AAEL015402-PA	34	51	10
AeSigP-14095	52	AeSigP-14095	157		M		supercont1.185	98.05	154	7e-72	14600	14752	ANC		5.985	9.58	2.883	10.02	ExpAA=22.58 First60=22.58 PredHel=1 Topology=o10-32i	1	1		3503	428	1.79687e-151	2.7721e-151	11.6749	34.4581	10.3239	3.61095	0.270474	1.42959	0.686019	10.1932	0.343436	0.0802158	Unknown product	tipe protein (temperature-induced paralytic	3.4	AAEL002127-PA	23	54	12
Ae-17199	234	Ae-17199	705		A	*	supercont1.30	98.14	700	0	24509	23815	CYT		27.31	8.36			ExpAA=22.53 First60=0.02 PredHel=1 Topology=o205-227i	1	0		1274	1	1.45751e-120	2.18038e-120	910.768	1.67676	7.69928	0.234703	3.69848	20.3539	0.00246488	7.52319	34.6066	0.011386	hypothetical plasma membrane protein	hypothetical protein|protein_coding|supercont1.30:3474700-	1e-52	AAEL001335-PA	43	59	98
Transposable elements
Ae-229487	1036	Ae-229487	3111	Y	N	*	supercont1.298	97.99	2688	0	8013	10700	CYT		113.725	9.2			ExpAA=1.04 First60=0.01 PredHel=0 Topology=o	0	0	1 | 279 GLMRYKR|LV 0.668 *ProP* |	32260	207	0	0	221.753	26.0534	10.3114	2.75024	0.352523	22.3298	0.0323029	39.7308	10.003	0.713743	Gypsy13-I_SP	hypothetical protein|protein_coding|supercont1.139:358954-362217:-	9e-90	AAEL005015-PA	30	49	73
AeTE-217185	225	AeTE-217185	675	Y	V		supercont1.298	98.24	455	0	6706	7160	CYT		25.203	8.87			ExpAA=0.00 First60=0.00 PredHel=0 Topology=o	0	1		8601	48	0	0	250.97	7.77266	3.60786	2.37507	0.410716	25.7324	0.028215	43.8467	12.8754	0.185825	Gypsy-50-I_NV_frame1_12-309	hypothetical protein|protein_coding|supercont1.61:436745-446933:-	3e-40	AAEL017067-PA	62	77	20
AeTE-196013	151	AeTE-196013	456		C	*	supercont1.523	97.59	456	0	9052	9507	SIG	23-24	15.983	8.94	13.535	8.85	ExpAA=0.55 First60=0.00 PredHel=0 Topology=o	0	0		13408	18	0	0	1008.97	22.5452	8.59055	2.87191	0.344073	110.52	0.00446181	151.36	62.027	0.298194	Gypsy-591_AA-LTR_frame6_230-397	hypothetical protein|protein_coding|supercont1.258:1057156-1210684:-	1.9	AAEL018140-PA	28	50	3
Viral products
Ae-200358	502	Ae-200358	1509		V	*	supercont1.435	83.75	80	3e-05	341	420	CYT		57.835	6.6			ExpAA=0.16 First60=0.01 PredHel=0 Topology=o	0	0		379342	0	0	0	542375	223.792	109.142	2.29699	0.434854	2063.33	0	2875.71	1250.95	8.13004	RNA dependent RNA polymerase	conserved hypothetical protein|protein_coding|supercont1.1145:112889-	1e-21	AAEL014517-PA	24	46	75
AeSigP-212951	81	AeSigP-212951	244		M								SIG	17-18	9.086	6.81	7.035	5.75	ExpAA=2.51 First60=0.65 PredHel=0 Topology=o	0	0		54016	0	0	0	77230.9	573.677	276.571	2.36992	0.421303	1550.21	0	2181.1	919.327	1.15988	RNA-directed RNA polymerase	conserved hypothetical protein|protein_coding|supercont1.151:2068563-	2	AAEL005315-PA	39	50	17
Ae-206778	987	Ae-206778	2964		P	*	supercont1.286	77.37	539	1e-18	24042	24580	CYT		109.998	8.44			ExpAA=0.53 First60=0.00 PredHel=0 Topology=o	0	8		530177	0	0	0	758035	172.731	113.781	1.69846	0.587969	1574.09	0	1982.15	1166.03	10.7372	replicase	hypothetical protein|protein_coding|supercont1.143:1615092-	0.002	AAEL018332-PA	22	40	9
AeTE-217878	387	AeTE-217878	1161		R		supercont1.68	83.42	1188	0	24360	23207	CYT		41.326	9.59			ExpAA=0.00 First60=0.00 PredHel=0 Topology=o	0	0	9 | 4 ---RSLR|SF 0.605 *ProP* | 28 ASSRSLR|SF 0.697 *ProP* | 139 ASSRSLR|SF 0.735 *ProP* | 161 ASSRSLR|SF 0.735 *ProP* | 183 ASSRSLR|SF 0.735 *ProP* | 205 TSSRSLR|SF 0.784 *ProP* | 227 ASSRSLR|SF 0.728 *ProP* | 325 ASSRSSR|SF 0.740 *ProP* | 377 ASSRSLR|SF 0.735 *ProP* |	9133	53	0	0	241.818	19.5431	13.6027	1.5317	0.631116	29.0807	0.0178296	35.316	22.7892	0.182766	iridovirus protein	myosin heavy chain, nonmuscle or smooth	2e-08	AAEL005733-PA	22	43	24
AeSigP-204361	173	AeSigP-204361	527		M		supercont1.286	98.87	353	0	24392	24744	SIG	16-17	19.458	8.72	17.658	8.74	ExpAA=0.08 First60=0.08 PredHel=0 Topology=o	0	4		3866	141	6.49723e-294	1.11233e-293	38.9262	9.05689	2.97201	3.29318	0.285755	6.77771	0.123288	16.973	2.20542	0.0876179	polyprotein, partial - probable fragment - signalP detected	hypothetical protein|protein_coding|supercont1.286:1406797-	6e-31	AAEL007866-PA	85	88	28
Ae-197779	1128	Ae-197779	3387		G	*	supercont1.286	99.38	2596	0	14665	17260	SIG	44-45	126.995	7.18	121.898	6.99	ExpAA=243.65 First60=32.14 PredHel=12 Topology=i7-24o39-61i74-96o101-123i130-152o162-184i204-223o227-249i309-331o1000-1022i1054-1076o1091-1108i	12	0		44931	1071	0	0	59.9266	27.2274	11.4757	2.60197	0.375253	7.52044	0.122225	14.2463	3.34261	0.985181	cell fusing agent polyprotein	cytochrome B561|protein_coding|supercont1.562:667669- 705619:1|gene:AAEL011281	0.68	AAEL011281-PA	26	43	35
Ae-200529	532	Ae-200529	1599		D	*	supercont1.286	98.69	1599	0	21312	22893	CYT		59.659	5.36			ExpAA=8.01 First60=0.00 PredHel=0 Topology=o	0	1		9945	383	0	0	37.029	9.26671	3.79076	2.65701	0.357945	4.556	0.195691	13.9091	1.59665	0.219006	Rhabdovirus nucleocapsid protein	nucleoprotein, putative|protein_coding|supercont1.59:2377363-	0	AAEL002535-PA	84	93	99
AeSigP-204365	109	AeSigP-204365	335		M		supercont1.286	97.91	335	2e-172	22935	23269	ANC		12.175	10.32	8.525	9.16	ExpAA=57.70 First60=26.27 PredHel=2 Topology=i21-43o86-108i	2	0		6440	139	0	0	65.7698	17.373	7.07871	2.69419	0.3647	8.83549	0.105511	13.3919	4.5815	0.1419	Genome polyprotein	cytochrome B561|protein_coding|supercont1.562:667669- 705619:1|gene:AAEL011281	0.022	AAEL011281-PA	29	49	24
AeSigP-3169	458	AeSigP-3169	1382		M		supercont1.1	99.2	1375	0	8870	7496	SIG	20-21	52.725	6.44	50.405	6.33	ExpAA=11.34 First60=11.33 PredHel=0 Topology=o	0	0		4396	199	0	0	31.4265	5.25241	2.25513	2.40371	0.378617	3.66561	0.224945	10.8669	1.35561	0.0961253	outer coat protein - probable fragment - signalP detected	hypothetical protein|protein_coding|supercont1.286:1316708-	7e-25	AAEL007844-PA	26	43	40
Male SG 5 x > Fem SG
Secreted proteins
Enzymes
Lipases
Ae-212377	382	Ae-212377	1149		M	*	supercont1.17	99.66	890	0	25791	24902	SIG	22-23	41.843	6	39.498	5.84	ExpAA=16.05 First60=15.95 PredHel=1 Topology=i7-26o	1	1		15418	786	0	0	28.0106	0.390035	87.721	0.00490885	135.704	7.57515	0.126522	0.0434656	51.421	0.00426652	salivary lipase	vitellogenin,, putative|protein_coding|supercont1.17:1449580-1450836:-	0	AAEL000828-PA	99	99	96	putative salivary lipase	8E-016	gi|38350677	29	43	65
Maltase
Ae-195553	532	Ae-195553	1599		G	*	supercont1.7	99.27	1508	0	23063	21556	CYT		61.317	5.58			ExpAA=2.61 First60=0.01 PredHel=0 Topology=o	0	0		7596984	300607	0	0	36.1334	1775.56	16086.2	0.122506	8.16221	8.78758	0.11378	1.25752	32.9832	41.5339	Probable maltase precursor - probable fragment	Probable maltase Precursor (EC	0	AAEL000392-PB	99	99	92	Probable maltase precursor	0.0	gi|126713	99	99	92
AeSigP-213117	114	AeSigP-213117	342		M		supercont1.403	97.6	292	1e-146	2855	2564	BL	17-18	13.616	4.83	11.736	4.59	ExpAA=0.00 First60=0.00 PredHel=0 Topology=o	0	2		1227746	45888	0	0	38.2533	2144.11	21839.9	0.107164	9.33009	8.82869	0.113239	1.224	26.4191	6.11393	Probable maltase precursor - probable fragment	Probable maltase Precursor (EC	2e-54	AAEL000392-PA	97	98	19	Probable maltase precursor	9E-056	gi|126713	97	98	17
AeSigP-209360	376	AeSigP-209360	1136		M		supercont1.7	99.77	427	0	22727	22301	SIG	22-23	44.483	5.77	42.01	5.77	ExpAA=9.80 First60=6.47 PredHel=0 Topology=o	0	0		2872607	89711	0	0	45.7819	768.901	8143.05	0.104265	9.58919	10.9727	0.0911012	1.50022	32.1161	13.8612	Probable maltase precursor - probable fragment - signalP detected	Probable maltase Precursor (EC	4e-85	AAEL000392-PA	95	96	29	Probable maltase precursor	1E-086	gi|126713	95	96	26
AeSigP-210697	68	AeSigP-210697	204		M		supercont1.7	100	99	2e-48	22638	22736	SIG	32-33	8.187	6.72	4.437	4.62	ExpAA=9.38 First60=9.38 PredHel=0 Topology=o	0	0		780844	22282	0	0	50.1025	1798.17	19236.9	0.102631	9.74199	11.5346	0.0866636	1.61804	31.0913	3.73698	Probable maltase precursor - probable fragment - signalP detected	alpha-amylase|protein_coding|supercont1.403:1101572- 1103428:-1|gene:AAEL009524	1e-12	AAEL009524-PA	100	100	5	Probable maltase precursor	4E-014	gi|126713	100	100	5
Serine proteases
Ae-210824	249	Ae-210824	747	Y	A		supercont1.1737	93.62	392	5e-163	20259	20650	CYT		24.503	8.93			ExpAA=0.71 First60=0.27 PredHel=0 Topology=o	0	0		117778	4130	0	0	40.7641	120.206	938.867	0.140842	7.08292	10.0071	0.0993494	1.36565	92.215	0.722327	salivary chymotrypsin-like enzyme	serine-type enodpeptidase, |protein_coding|supercont1.1737:19946-	1e-124	AAEL015294-PA	87	89	89	salivary chymotrypsin-like enzyme	1E-129	gi|94468410	90	90	89
Ae-209680	241	Ae-209680	726		G	*	supercont1.1737	99.75	393	0	20258	20650	CYT		26.869	9.96			ExpAA=0.12 First60=0.00 PredHel=0 Topology=o	0	0		106124	4884	0	0	31.0612	21.8385	150.449	0.162901	6.12276	7.02283	0.141677	1.09678	58.7667	0.715079	serine-type enodpeptidase,	serine-type enodpeptidase, |protein_coding|supercont1.1737:19946-	1e-140	AAEL015294-PB	98	98	89	salivary chymotrypsin-like enzyme	1E-136	gi|94468410	92	94	90
Ae-209681	281	Ae-209681	846		M	*	supercont1.1737	93.62	392	5e-163	20259	20650	SIG	21-22	31.075	9.85	28.73	9.85	ExpAA=10.43 First60=10.37 PredHel=0 Topology=o	0	0		153510	5802	0	0	37.8227	59.4133	428.517	0.152618	6.54004	9.39124	0.106006	1.38085	82.0682	0.999754	salivary chymotrypsin-like enzyme - signalP detected	serine-type enodpeptidase, |protein_coding|supercont1.1737:19946-	1e-160	AAEL015294-PA	96	98	100	salivary chymotrypsin-like enzyme	1E-164	gi|94468410	98	98	100
AeSigP-213225	75	AeSigP-213225	226		M		supercont1.164	99.17	121	4e-59	11006	10886	SIG	32-33	8.291	11.78	4.825	12.18	ExpAA=13.08 First60=12.61 PredHel=0 Topology=o	0	0		164829	2483	0	0	94.8747	559.75	3927.73	0.159352	6.27231	22.7142	0.0439022	4.54533	62.5759	1.09565	serine protease - probable fragment - signalP detected	trypsin-epsilon, putative|protein_coding|supercont1.164:359970-361177:-	5e-34	AAEL005596-PA	96	97	25	putative serine protease	2E-035	gi|18568306	96	97	25
AeSigP-218342	75	AeSigP-218342	227		M		supercont1.164	99.42	172	1e-89	11008	10837	SIG	16-17	8.284	9.18	6.573	9.69	ExpAA=0.04 First60=0.04 PredHel=0 Topology=o	0	2		175364	3211	0	0	78.0609	531.936	3770.77	0.160994	6.20836	18.1786	0.0548855	3.7056	48.9771	1.1569	serine protease - probable fragment - signalP detected	trypsin-epsilon, putative|protein_coding|supercont1.164:359970-361177:-	1e-35	AAEL005596-PA	98	100	25	putative serine protease	4E-037	gi|18568306	98	100	25
Ae-207745	313	Ae-207745	942	Y	Q	*	supercont1.164	100	320	1e-179	10541	10222	SIG	27-28	31.4	8.62	28.556	8.53	ExpAA=5.23 First60=4.70 PredHel=0 Topology=o	0	0		621213	14918	0	0	59.5346	418.891	2644.79	0.176739	5.65538	13.7495	0.0725999	2.81153	44.0168	4.4607	trypsin-epsilon, - signalP detected	trypsin-epsilon, putative|protein_coding|supercont1.164:359970-361177:-	1e-166	AAEL005596-PA	92	92	106	putative serine protease	1E-168	gi|18568306	92	92	106
Antigen 5 related
Ae-210811	259	Ae-210811	780		M	*	supercont1.64	97.45	275	4e-136	13744	13470	SIG	20-21	28.406	9.1	26.31	9.15	ExpAA=0.27 First60=0.09 PredHel=0 Topology=o	0	0		1397287	30568	0	0	65.3541	812.695	6094.7	0.146946	6.80395	16.3329	0.0611816	2.55598	78.5481	8.83756	salivary antigen-5 related protein - signalP detected	venom allergen|protein_coding|supercont1.64:662864-663819:- 1|gene:AAEL002693	1e-151	AAEL002693-PA	97	98	100	putative secreted protein	1E-155	gi|18568308	99	99	100
Ae-210812	259	Ae-210812	780		M	*	supercont1.64	97.09	275	9e-134	13744	13470	SIG	20-21	28.478	9.06	26.382	9.11	ExpAA=0.26 First60=0.09 PredHel=0 Topology=o	0	0		1278450	31717	0	0	57.6297	630.529	4886.24	0.142169	7.0324	14.3897	0.0694451	2.19073	69.076	7.88764	salivary antigen-5 related protein - signalP detected	venom allergen|protein_coding|supercont1.64:662864-663819:- 1|gene:AAEL002693	1e-152	AAEL002693-PA	98	99	100	putative secreted protein	1E-153	gi|18568308	98	99	100
Immunity related
Gram negative binding protein
Ae-196944	418	Ae-196944	1257		M	*	supercont1.99	99.49	784	0	17906	18689	SIG	24-25	46.372	5.52	43.878	5.41	ExpAA=7.78 First60=7.77 PredHel=0 Topology=o	0	0		139416	4893	0	0	40.7303	16.4609	129.874	0.142633	6.98869	9.36857	0.105969	2.08055	18.731	0.848472	beta-1,3-glucan-binding protein - signalP detected	Gram-Negative Binding Protein (GNBP) or Beta-1 3-Glucan Binding Protein	0	AAEL003889-PA	99	99	100	putative secreted protein	1E-108	gi|18568294	52	64	98
TIL domain containing peptide
Ae-16251	66	Ae-16251	201		C	*	supercont1.53	95.52	201	7e-88	15341	15541	CYT		7.346	8.07			ExpAA=0.00 First60=0.00 PredHel=0 Topology=o	0	1		2491	161	7.07181e-160	1.09944e-159	21.985	2.4052	13.8246	0.193842	5.01271	5.08919	0.187089	1.09121	17.7674	0.0191222	TIL domain-containing cysteine-rich salivary secreted peptide	cysteine-rich venom protein, putative|protein_coding|supercont1.159:1049809-	3e-08	AAEL005487-PA	37	52	60	TIL domain-containing cysteine-rich salivary secreted peptide	1E-006	gi|94468538	32	48	72
Mucins
Nematocera mucin I family
Ae-208616	178	Ae-208616	537		L	*	supercont1.695	99.24	395	0	12386	12780	BL	17-18	18.178	6.37	16.379	5.19	ExpAA=0.00 First60=0.00 PredHel=0 Topology=o	0	53		668996	28474	0	0	33.5914	139.307	3741.16	0.0423493	23.595	8.8	0.11357	0.372899	205.021	1.43633	salivary mucin 6 - 53 OH-glycosylation sites - 53 NetOglyc sites	conserved hypothetical protein|protein_coding|supercont1.695:212276-	7e-75	AAEL012423-PA	96	99	95	putative salivary mucin 6	2E-076	gi|94468644	96	99	95
AeSigP-210294	100	AeSigP-210294	308		M		supercont1.695	98.17	218	1e-109	12386	12603	SIG	23-24	11.118	10.38	8.582	10.61	ExpAA=8.15 First60=8.01 PredHel=0 Topology=o	0	1		382263	12783	0	0	42.7527	180.2	4977.5	0.0406901	24.557	11.2803	0.0885869	0.460243	260.104	0.799793	salivary mucin 6 - probable fragment - signalP detected	conserved hypothetical protein|protein_coding|supercont1.695:212276-	4e-44	AAEL012423-PA	96	98	56	putative salivary mucin 6	1E-045	gi|94468644	96	98	56
Ae-209517	130	Ae-209517	393		M	*	supercont1.695	93.57	311	6e-127	12386	12696	SIG	23-24	13.75	9.65	11.15	9.69	ExpAA=6.68 First60=6.68 PredHel=0 Topology=o	0	28		383649	13681	0	0	40.0916	71.1515	2518.08	0.0317257	31.4822	10.6653	0.0936831	0.340641	277.919	0.637896	salivary mucin 6 - 28 OH-glycosylation sites - signalP detected	conserved hypothetical protein|protein_coding|supercont1.695:212276-	7e-60	AAEL012423-PA	90	93	82	putative salivary mucin 6	3E-061	gi|94468644	90	93	82
Ae-208617	158	Ae-208617	477		M	*	supercont1.695	99.53	427	0	12386	12812	SIG	23-24	16.437	9.58	13.854	9.6	ExpAA=5.97 First60=5.97 PredHel=0 Topology=o	0	44		574463	28651	0	0	28.6666	110.66	2927.14	0.041997	23.7933	7.9259	0.126103	0.333081	185.974	1.2506	salivary mucin 6 - 44 OH-glycosylation sites - signalP detected	conserved hypothetical protein|protein_coding|supercont1.695:212276-	2e-83	AAEL012423-PA	99	100	100	putative salivary mucin 6	7E-085	gi|94468644	99	100	100
Ae-208619	140	Ae-208619	423		M	*	supercont1.695	98.83	257	3e-135	12386	12642	SIG	23-24	15.078	9.4	12.537	9.38	ExpAA=15.27 First60=9.07 PredHel=0 Topology=o	0	11		506420	18532	0	0	39.0691	189.595	5574.64	0.0376705	26.5231	10.8004	0.0925234	0.40842	260.459	1.00032	salivary mucin 6 - probable fragment - 11 OH-glycosylation sites - signalP detected	conserved hypothetical protein|protein_coding|supercont1.695:212276-	5e-52	AAEL012423-PA	98	100	65	putative salivary mucin 6	2E-053	gi|94468644	98	100	65
8.3 kDa mucin family
Ae-206218	75	Ae-206218	228		W	*	supercont1.124	94.94	237	2e-104	858	622	CYT		7.91	6.63			ExpAA=0.00 First60=0.00 PredHel=0 Topology=o	0	20		2983721	55114	0	0	77.4028	3932.37	28640.6	0.151609	6.59572	19.8656	0.0503319	2.77548	298.919	19.2905	8.3 kDa secreted protein	hypothetical protein|protein_coding|supercont1.59:212645-215248:-	0.0005	AAEL002499-PA	35	53	11	putative 8.3 kDa secreted protein	5E-040	gi|18568290	97	97	78
AeSigP-207001	80	AeSigP-207001	248		M		supercont1.124	94.09	186	2e-76	921	736	SIG	18-19	9.187	7.14	7.337	6.83	ExpAA=17.04 First60=17.01 PredHel=0 Topology=o	0	0		2869275	28998	0	0	141.468	1323.87	11659.9	0.127649	7.83373	37.4192	0.0267174	4.47464	621.766	16.0385	8.3 kDa secreted protein	hypothetical protein|protein_coding|supercont1.290:1566119-	0.063	AAEL007932-PA	55	58	4	putative 8.3 kDa secreted protein	1E-033	gi|18568290	96	96	65
Ae-207003	97	Ae-207003	294		M	*	supercont1.124	95.26	232	9e-104	853	622	SIG	-1	10.113	6.25			ExpAA=0.04 First60=0.04 PredHel=0 Topology=o	0	19		3047322	62642	0	0	69.5528	2053.9	15125.6	0.149708	6.67946	17.7102	0.0564563	2.44384	273.343	19.5389	8.5 kDa secreted protein	hypothetical protein|protein_coding|supercont1.250:521072-	0.0009	AAEL018139-PA	32	44	4	putative 8.3 kDa secreted protein	9E-040	gi|18568290	79	85	101
Ae-207002	96	Ae-207002	291		M	*	supercont1.124	96	300	5e-142	921	622	SIG	18-19	10.156	6.63	8.283	6.38	ExpAA=15.89 First60=15.89 PredHel=0 Topology=o	0	19		5654288	84819	0	0	95.3121	2926.43	23420.1	0.138957	7.19635	24.4059	0.0409695	3.1554	380.304	34.039	8.5 kDa secreted protein	hypothetical protein|protein_coding|supercont1.250:521072-	0.001	AAEL018139-PA	33	47	4	putative 8.3 kDa secreted protein	5E-053	gi|18568290	100	100	100
Ae-207011	86	Ae-207011	261		M	*	supercont1.124	94.51	237	5e-102	921	685	SIG	18-19	9.499	8.08	7.583	7.33	ExpAA=16.59 First60=16.59 PredHel=0 Topology=o	0	2		4950910	60583	0	0	116.841	3878.37	31996.6	0.133599	7.48492	30.6614	0.0326098	3.82785	483.176	29.1163	8.5 kDa secreted protein	hypothetical protein|protein_coding|supercont1.290:1566119-	0.081	AAEL007932-PA	55	58	4	putative 8.3 kDa secreted protein	1E-041	gi|18568290	98	98	79
Ae-1458	70	Ae-1458	210		M		supercont1.124	92.24	219	7e-82	921	703	SIG	18-19	7.672	7.01	5.804	6.64	ExpAA=16.54 First60=16.52 PredHel=0 Topology=o	0	1		3257412	39295	0	0	118.52	11029.5	91888.9	0.130167	7.68222	33.1425	0.0301665	4.0569	496.306	19.0125	8.5 kDa secreted protein	hypothetical protein|protein_coding|supercont1.107:296076-	0.31	AAEL004093-PA	33	51	7	putative 8.3 kDa secreted protein	6E-037	gi|18568290	95	97	73
AeSigP-207005	88	AeSigP-207005	272		M		supercont1.124	90.18	112	3e-32	729	840	SIG	-1	9.448	6.12			ExpAA=0.78 First60=0.40 PredHel=0 Topology=o	0	2		339328	7135	0	0	67.9882	301.032	2660.95	0.124675	8.01818	20.5937	0.048489	2.41769	328.588	1.89138	8.5 kDa secreted protein	eph receptor tyrosine kinase|protein_coding|supercont1.312:268808-	0.028	AAEL008301-PA	40	53	7	putative 8.3 kDa secreted protein	9E-017	gi|18568290	96	96	32
Ae-207005	76	Ae-207005	231		L	*	supercont1.124	92.98	171	4e-65	899	729	SIG	15-16	8.26	5.84	6.734	5.84	ExpAA=1.90 First60=1.90 PredHel=0 Topology=o	0	3		1167496	15230	0	0	109.596	1115.06	8961.14	0.138634	7.21272	29.0042	0.0344625	3.7144	517.119	7.00589	8.3 kDa secreted protein	microtubule associated serine/threonine	0.14	AAEL006330-PB	48	55	1	putative 8.3 kDa secreted protein	3E-030	gi|18568290	93	96	60
SG3 mucin
Ae-200100	85	Ae-200100	258		M	*	supercont1.18	99.17	242	6e-129	24534	24775	SIG	20-21	9.416	6.37	7.328	5.76	ExpAA=19.02 First60=19.02 PredHel=1 Topology=o4-26i	1	1		767435	31454	0	0	34.8835	1308.73	15469.4	0.0936999	10.6705	9.28903	0.107623	0.822815	258.917	3.38397	salivary secreted peptide with WWW domain - probable fragment - signalP detected	trypsin|protein_coding|supercont1.901:184228-185022:- 1|gene:AAEL013713	0.31	AAEL013713-PA	37	59	10	putative secreted protein precursor	2E-049	gi|65306516	98	100	79
Ae-200098	129	Ae-200098	387		M		supercont1.18	98.5	266	3e-138	24534	24799	SIG	20-21	14.51	6.2	12.406	5.9	ExpAA=17.52 First60=17.52 PredHel=1 Topology=o4-26i	1	2		1401776	39373	0	0	50.9023	1019.09	13304.2	0.0843993	11.8466	13.9743	0.0715358	1.12762	363.477	5.68876	salivary secreted peptide with WWW domain - probable fragment - signalP detected	hypothetical protein|protein_coding|supercont1.219:533657-	0.34	AAEL006741-PA	28	47	9	putative secreted protein precursor	6E-055	gi|65306516	87	90	100
Ae-200097	91	Ae-200097	276		A	*	supercont1.18	96.38	276	4e-130	24570	24845	CYT		10.177	6.37			ExpAA=0.00 First60=0.00 PredHel=0 Topology=o	0	2		1372398	43882	0	0	44.7149	576.811	7513.17	0.0881286	11.3457	11.0298	0.0906444	0.929593	259.778	5.58017	salivary secreted peptide with WWW domain	hypothetical protein|protein_coding|supercont1.301:792702-793697:-	0.037	AAEL017345-PA	40	53	16	salivary secreted peptide with WWW domain	3E-058	gi|94468426	98	98	76
Ae-208365	108	Ae-208365	327		L	*	supercont1.18	97.9	286	2e-145	24558	24843	CYT		12.24	6.37			ExpAA=0.02 First60=0.02 PredHel=0 Topology=o	0	1		1210022	43997	0	0	39.3214	1140.36	15175.9	0.0864686	11.5632	10.4857	0.0953447	0.869703	238.637	4.83168	salivary secreted peptide with WWW domain	hypothetical protein|protein_coding|supercont1.301:792702-793697:-	0.14	AAEL017345-PA	34	51	16	salivary secreted peptide with WWW domain	5E-061	gi|94468426	98	100	80
AeSigP-200102	72	AeSigP-200102	217		M		supercont1.18	96.95	131	5e-58	24534	24664	SIG	20-21	8.03	11.33	5.947	11.31	ExpAA=19.79 First60=19.78 PredHel=1 Topology=o4-26i	1	0		953296	20282	0	0	67.1992	1849.59	27022	0.0741832	13.478	18.9954	0.0526229	1.34923	638.066	3.51608	salivary secreted peptide with WWW domain - probable fragment - signalP detected	trypsin|protein_coding|supercont1.901:184228-185022:- 1|gene:AAEL013713	0.4	AAEL013713-PA	37	59	10	salivary secreted peptide with WWW domain	7E-023	gi|94468426	97	97	38
Other mucin
Ae-208127	100	Ae-208127	303		M	*	supercont1.124	97.69	303	3e-153	10271	9969	SIG	24-25	10.45	9.79	7.894	9.79	ExpAA=5.38 First60=4.92 PredHel=0 Topology=o	0	13		61463	794	0	0	110.539	118.422	706.085	0.185248	5.38986	28.3911	0.0348019	5.1565	171.969	0.459782	salivary secreted proline-rich mucin - 13 OH-glycosylation sites - signalP detected	hypothetical protein|protein_coding|supercont1.1241:69736-	0.002	AAEL014732-PA	38	47	13	salivary secreted proline-rich mucin	4E-055	gi|94468436	100	100	100
Sialonematoceran families
56 kDa family
Ae-195319	380	Ae-195319	1143		L	*	supercont1.368	100	1143	0	24586	23444	CYT		42.211	9.06			ExpAA=0.01 First60=0.00 PredHel=0 Topology=o	0	0		4450331	148445	0	0	42.864	1714.58	10401.5	0.183225	5.45734	9.8508	0.101492	2.05111	32.4847	32.8843	56.5 kDa secreted protein	conserved hypothetical protein|protein_coding|supercont1.368:573444-575036:-	0	AAEL009081-PA	100	100	72	putative 56.5 kDa secreted protein	0.0	gi|18568292	100	100	72
30.5 kDa family
AeSigP-211414	61	AeSigP-211414	185		M		supercont1.280	100	185	8e-100	21593	21777	SIG	20-21	6.749	5.71	4.634	4.21	ExpAA=22.23 First60=22.23 PredHel=1 Topology=o4-26i	1	0		77891	3650	0	0	30.5031	216.298	2606.44	0.0920196	10.8539	8.55077	0.116736	0.949855	32.4426	0.338006	30.5 kDa secreted protein second family member	conserved hypothetical protein|protein_coding|supercont1.280:371593-	4e-28	AAEL007780-PA	100	100	22	putative 30.5 kDa secreted protein second family member	1E-029	gi|94468432	100	100	22
Ae-207996	275	Ae-207996	828		M	*	supercont1.280	100	648	0	6962	6315	SIG	20-21	30.532	5.3	28.462	4.97	ExpAA=20.75 First60=20.27 PredHel=1 Topology=i5-27o	1	0		1904241	69160	0	0	39.3667	616.799	4906.48	0.139348	7.1752	9.65428	0.103545	1.49232	40.5895	11.5167	30.5 kDa secreted protein	conserved hypothetical protein|protein_coding|supercont1.280:431081-431962:-	1e-156	AAEL007776-PA	100	100	100	putative 30.5 kDa secreted protein	1E-157	gi|18568320	100	100	100
Ae-210195	214	Ae-210195	645		I	*	supercont1.280	100	551	0	6929	6379	CYT		23.871	5.2			ExpAA=0.27 First60=0.01 PredHel=0 Topology=o	0	0		1448203	38547	0	0	53.7151	884.233	7654.23	0.12931	7.73196	12.9482	0.0771918	2.00643	43.9205	8.20522	30.5 kDa secreted protein	conserved hypothetical protein|protein_coding|supercont1.280:431081-431962:-	1e-102	AAEL007776-PA	97	98	69	putative 30.5 kDa secreted protein	1E-104	gi|18568320	97	98	69
AeSigP-213923	72	AeSigP-213923	218		M		supercont1.280	99.47	190	2e-100	6940	6751	SIG	22-23	8.064	3.76	5.661	3.57	ExpAA=21.97 First60=21.97 PredHel=1 Topology=i7-29o	1	0		561946	10517	0	0	76.3888	1233.85	10781.8	0.129507	7.72026	17.7499	0.0563014	3.05169	47.1781	3.16054	30.5 kDa secreted protein	conserved hypothetical protein|protein_coding|supercont1.280:431081-431962:-	1e-28	AAEL007776-PA	91	95	25	putative 30.5 kDa secreted protein	3E-030	gi|18568320	91	95	25
AeSigP-209479	76	AeSigP-209479	228		M		supercont1.280	93.42	228	1e-89	6962	6735	SIG	20-21	8.495	4.09	6.349	3.85	ExpAA=22.20 First60=22.20 PredHel=1 Topology=o4-26i	1	0		188437	7997	0	0	33.6863	457.37	4937.14	0.101607	9.83507	7.91094	0.126277	0.993738	27.0282	0.89525	30.5 kDa secreted protein	conserved hypothetical protein|protein_coding|supercont1.280:431081-431962:-	1e-34	AAEL007776-PA	94	96	28	putative 30.5 kDa secreted protein	3E-036	gi|18568320	94	96	28
hyp10/hyp12 anopheline type family
Ae-205442	97	Ae-205442	291		M		supercont1.18	97.98	248	3e-125	6081	5834	SIG	20-21	10.22	6.51	8.057	4.86	ExpAA=0.33 First60=0.33 PredHel=0 Topology=o	0	6		269338	2618	0	0	147.038	774.418	4979.04	0.175574	5.69363	40.549	0.0245709	6.33529	783.294	1.90883	8.5 kDa secreted peptide	hypothetical protein|protein_coding|supercont1.18:1055773-1056081:-	3e-43	AAEL000886-PA	87	90	91	putative 8.5 kDa secreted peptide	8E-046	gi|94468396	89	92	91
Ae-209930	88	Ae-209930	264		L		supercont1.18	98.48	264	3e-137	6057	5794	CYT		9.075	6.73			ExpAA=0.00 First60=0.00 PredHel=0 Topology=o	0	5		299618	3985	0	0	107.473	977.522	6371.81	0.165255	6.04942	28.412	0.0351201	4.20812	574.448	2.10237	8.5 kDa secreted peptide	hypothetical protein|protein_coding|supercont1.18:1055773-1056081:-	3e-47	AAEL000886-PA	97	97	86	putative 8.5 kDa secreted peptide	9E-050	gi|94468396	100	100	86
Ae-208404	102	Ae-208404	309		M	*	supercont1.18	99.35	309	8e-169	6081	5773	SIG	20-21	10.555	8.74	8.485	6.12	ExpAA=0.14 First60=0.14 PredHel=0 Topology=o	0	6		494077	6350	0	0	111.23	310.497	2111.21	0.160475	6.23022	29.9557	0.0333319	4.3832	470.035	3.36145	8.5 kDa secreted peptide	hypothetical protein|protein_coding|supercont1.18:1055773-1056081:-	1e-55	AAEL000886-PA	99	99	100	putative 8.5 kDa secreted peptide	3E-057	gi|94468396	99	99	100
Ae-208405	109	Ae-208405	327		M		supercont1.18	98.11	265	2e-135	6081	5817	SIG	20-21	10.915	7.73	8.832	4.86	ExpAA=0.12 First60=0.12 PredHel=0 Topology=o	0	6		431277	4880	0	0	126.333	503.783	3558.39	0.155181	6.44242	34.8411	0.0286394	4.9628	530.243	2.85279	8.5 kDa secreted peptide	hypothetical protein|protein_coding|supercont1.18:1055773-1056081:-	5e-46	AAEL000886-PA	97	97	86	putative 8.5 kDa secreted peptide	2E-048	gi|94468396	100	100	86
Ae-216693	81	Ae-216693	243		K		supercont1.18	97.12	243	1e-117	6078	5836	SIG	19-20	8.468	8.79	6.535	6.07	ExpAA=0.35 First60=0.35 PredHel=0 Topology=o	0	4		169970	1595	0	0	152.268	545.569	4127.68	0.13884	7.19867	41.4738	0.0239942	5.49983	451.801	1.06789	8.5 kDa secreted peptide	hypothetical protein|protein_coding|supercont1.18:1055773-1056081:-	3e-41	AAEL000886-PA	96	96	79	putative 8.5 kDa secreted peptide	8E-043	gi|94468396	96	96	79
Ae-217872	80	Ae-217872	240		M		supercont1.18	98.33	240	5e-123	6081	5842	SIG	20-21	8.46	8.77	6.358	5.7	ExpAA=0.13 First60=0.13 PredHel=0 Topology=o	0	7		392642	4153	0	0	135.145	1265.24	9575.27	0.148022	6.75432	35.7511	0.0279229	4.87992	562.47	2.46638	8.5 kDa secreted peptide	hypothetical protein|protein_coding|supercont1.18:1055773-1056081:-	4e-41	AAEL000886-PA	96	96	78	putative 8.5 kDa secreted peptide	1E-043	gi|94468396	98	98	78
Ae-7005	77	Ae-7005	231		M		supercont1.18	97.84	231	3e-115	6081	5851	SIG	20-21	8.21	8.74	6.084	6.15	ExpAA=0.27 First60=0.27 PredHel=0 Topology=o	0	4		98000	1219	0	0	114.851	252.517	2531.78	0.110789	9.01764	31.9286	0.0311448	3.47238	347.065	0.494274	8.5 kDa secreted peptide	hypothetical protein|protein_coding|supercont1.18:1055773-1056081:-	2e-39	AAEL000886-PA	94	98	75	putative 8.5 kDa secreted peptide	1E-041	gi|94468396	96	100	75
AeSigP-208446	51	AeSigP-208446	153		M		supercont1.18	97.39	153	3e-71	6081	5929	SIG	20-21	5.225	6.5	3.16	5.87	ExpAA=0.03 First60=0.03 PredHel=0 Topology=o	0	10		113670	872	0	0	186.166	371.791	2440.16	0.169802	5.88682	46.6031	0.0213547	7.22721	622.885	0.793624	8.5 kDa secreted peptide	hypothetical protein|protein_coding|supercont1.18:1055773-1056081:-	4e-22	AAEL000886-PA	94	94	50	putative 8.5 kDa secreted peptide	4E-024	gi|94468396	96	96	50
7.1 kDa His rich peptide
Ae-205747	75	Ae-205747	228		I	*	supercont1.124	92.81	153	2e-54	24561	24713	SIG	-1	8.346	11.53			ExpAA=0.19 First60=0.19 PredHel=0 Topology=o	0	1		2142177	40874	0	0	74.9318	1161.44	8616.84	0.151194	6.61375	18.0394	0.0554241	2.52959	247.212	13.6591	7.1 kDa His rich salivary secreted peptide - signalP detected	hypothetical protein|protein_coding|supercont1.124:1499414-	8e-34	AAEL004585-PA	71	74	95	putative 7.1 kDa salivary secreted peptide	3E-042	gi|94468690	97	100	94
Ae-203377	80	Ae-203377	243		M	*	supercont1.124	92.81	153	2e-54	24561	24713	SIG	18-19	9.003	11.54	7.105	11.53	ExpAA=18.58 First60=18.58 PredHel=1 Topology=i3-20o	1	1		2167921	41550	0	0	74.5986	2508.32	18651.3	0.149729	6.67845	18.4337	0.0542388	2.5623	254.101	13.7999	7.1 kDa salivary secreted peptide - signalP detected	hypothetical protein|protein_coding|supercont1.124:1499414-	8e-37	AAEL004585-PA	74	75	100	putative 7.1 kDa salivary secreted peptide	3E-045	gi|94468690	100	100	100
Ae-211849	68	Ae-211849	204		M		supercont1.124	94.96	119	4e-46	24414	24532	SIG	18-19	7.674	12	5.808	12	ExpAA=16.87 First60=16.87 PredHel=0 Topology=o	0	2		1923797	35526	0	0	77.4229	6487.11	49167.1	0.146297	6.83511	19.788	0.0505264	2.68148	296.714	12.0707	7.1 kDa salivary secreted peptide - signalP detected	hypothetical protein|protein_coding|supercont1.124:1499414-	8e-29	AAEL004585-PA	71	71	88	putative 7.1 kDa salivary secreted peptide	2E-035	gi|94468690	95	95	85
Ae-89527	99	Ae-89527	300		M	*	supercont1.124	100	300	3e-168	24414	24713	SIG	18-19	11.355	11.59	9.497	11.58	ExpAA=18.04 First60=18.04 PredHel=1 Topology=i3-20o	1	1		845317	30229	0	0	39.9807	1323.57	10897.8	0.136838	7.30682	9.2464	0.108115	1.17481	154.535	4.97893	7.1 kDa salivary secreted peptide - signalP detected	hypothetical protein|protein_coding|supercont1.124:1499414-	2e-56	AAEL004585-PA	100	100	100	putative 7.1 kDa salivary secreted peptide	3E-038	gi|94468690	74	75	124
W rich peptide
AeSigP-208508	91	AeSigP-208508	281		M		supercont1.124	97.69	216	3e-106	6638	6853	SIG	25-26	10.225	5.51	7.502	5.48	ExpAA=14.50 First60=14.50 PredHel=0 Topology=o	0	0		869020	17402	0	0	71.396	1124.54	6357.97	0.198152	5.04608	18.4392	0.0542005	3.45866	130.105	6.74843	W-rich salivary secreted peptide - probable fragment - signalP detected	conserved hypothetical protein|protein_coding|supercont1.124:1531638-	8e-37	AAEL004597-PA	95	98	71	putative secreted protein precursor	3E-038	gi|65306524	95	98	71
Ae-208507	86	Ae-208507	261		M	*	supercont1.124	97.67	258	6e-129	6638	6895	SIG	25-26	9.93	6.53	7.172	6.75	ExpAA=15.02 First60=15.00 PredHel=0 Topology=o	0	0		829558	14323	0	0	82.8039	262.245	1486.59	0.197883	5.05297	19.4265	0.0514467	3.63689	137.902	6.43016	W-rich salivary secreted peptide - signalP detected	conserved hypothetical protein|protein_coding|supercont1.124:1531638-	1e-46	AAEL004597-PA	96	98	85	putative secreted protein precursor	4E-048	gi|65306524	96	98	85
Hyp 6.2 kDa superfamily
Ae-201169	107	Ae-201169	324		M	*	supercont1.453	99.38	324	1e-177	17110	17433	SIG	28-29	11.541	6.53	8.522	4.72	ExpAA=0.41 First60=0.39 PredHel=0 Topology=o	0	1		36228	427	0	0	121.023	17.3868	134.178	0.146249	6.81503	28.2249	0.0346658	4.26003	159.534	0.224224	8.5 kDa secreted salivary peptide	conserved hypothetical protein|protein_coding|supercont1.194:1777819-	4.5	AAEL006207-PA	29	46	6	putative 8.5 kDa secreted salivary peptide	4E-059	gi|94468568	99	99	100
Hypothetical secreted proteins
Ae-204227	376	Ae-204227	1131		M	*	supercont1.345	99.42	867	0	21776	20910	SIG	15-16	42.169	4.41	40.53	4.38	ExpAA=3.09 First60=3.09 PredHel=0 Topology=o	0	6		2529	161	2.76162e-163	4.30743e-163	22.3204	0.542962	5.8225	0.101494	8.22971	4.83954	0.168151	0.571201	21.2448	0.0120799	Conserved secreted protein precursor	hypothetical protein|protein_coding|supercont1.345:945910-947287:-	0	AAEL008746-PA	98	98	100
AeSigP-207051	69	AeSigP-207051	215		M		supercont1.124	100	168	1e-89	13294	13461	SIG	19-20	7.418	6.69	5.474	6	ExpAA=4.86 First60=4.69 PredHel=0 Topology=o	0	1		433532	10766	0	0	57.5698	1215.62	6102.33	0.219578	4.55343	12.495	0.0799783	2.66949	65.1504	3.6524	secreted protein precursor	conserved hypothetical protein|protein_coding|supercont1.65:1606340-1630699:-	3.4	AAEL002711-PA	32	51	5	putative secreted protein precursor	2E-026	gi|65306522	98	100	62
AeSigP-5575	57	AeSigP-5575	173		M		supercont1.124	98.82	169	2e-85	13429	13261	SIG	17-18	6.365	10.69	4.553	11.54	ExpAA=2.13 First60=2.13 PredHel=0 Topology=o	0	0		266011	6884	0	0	55.2413	1372.86	8118.3	0.188188	5.31284	12.9298	0.0772866	2.4638	64.4647	2.00159	hypothetical secreted protein precursor	leucine-rich immune protein (Coil-less)|protein_coding|supercont1.738:493668-	1.6	AAEL012763-PA	26	40	17
AeSigP-214487	51	AeSigP-214487	154		M		supercont1.164	97.3	148	3e-68	10861	11008	SIG	27-28	5.646	11.7	2.691	12	ExpAA=22.75 First60=22.75 PredHel=1 Topology=o10-32i	1	0		84516	2444	0	0	49.4229	322.445	2266.77	0.160874	6.21025	9.58367	0.104098	1.93904	26.2082	0.561022	hypothetical secreted protein precursor	tuberin|protein_coding|supercont1.713:420999-437866:- 1|gene:AAEL012583	13	AAEL012583-PA	47	65	1
AeSigP-206218	73	AeSigP-206218	227		M		supercont1.124	99.38	161	5e-83	790	950	SIG	38-39	8.939	10.24	4.207	8.61	ExpAA=19.97 First60=19.97 PredHel=1 Topology=i19-38o	1	0		2299701	23188	0	0	141.794	2581.83	23173.9	0.124214	8.05036	37.2685	0.026825	4.37632	561.15	12.6653	hypothetical secreted protein precursor	conserved hypothetical protein|protein_coding|supercont1.1104:57194-70071:-	10	AAEL014410-PA	47	60	5
AeSigP-202231	83	AeSigP-202231	257		M		supercont1.7	99.26	135	2e-67	22857	22723	SIG	17-18	9.674	10.72	7.804	10.43	ExpAA=0.01 First60=0.01 PredHel=0 Topology=o	0	2		1143532	31843	0	0	51.3439	1502.82	15653.6	0.108081	9.25111	11.6806	0.0855883	1.76921	29.6081	5.59266	hypothetical secreted protein precursor	cytochrome P450|protein_coding|supercont1.1188:73219-74892:- 1|gene:AAEL014613	5.8	AAEL014613-PA	37	58	5
Housekeeping
Signal transduction
Ae-131715	655	Ae-131715	1965		M		supercont1.71	99.95	1925	0	24380	22456	CYT		70.813	4.61			ExpAA=0.11 First60=0.11 PredHel=0 Topology=o	0	1		175864	1033	0	0	243.178	47.0662	388.301	0.136058	7.28506	52.2105	0.017247	7.8363	228.26	1.03425	PDZ domain found in a variety of Eumetazoan signaling molecules	hypothetical protein|protein_coding|supercont1.92:464580-	2e-53	AAEL017560-PA	43	60	35
Ion regulation
Ae-210115	379	Ae-210115	1140		M	*	supercont1.516	99.91	1064	0	23225	22162	SIG	24-25	44.574	9.22	41.751	8.99	ExpAA=0.08 First60=0.07 PredHel=0 Topology=o	0	0		36568	4769	0	0	10.961	6.99534	95.2341	0.0811899	12.1175	2.76633	0.358387	0.360336	6.05034	0.143237	carbonic anhydrase - signalP detected	carbonic anhydrase|protein_coding|supercont1.516:497162-506209:-	0	AAEL010893-PA	100	100	100
Hypothetical proteins
Ae-92535	60	Ae-92535	180		S		supercont1.888	94.34	159	3e-62	20477	20319	CYT		6.979	10.07			ExpAA=13.73 First60=13.73 PredHel=1 Topology=o4-21i	1	0		1683499	12	0	0	185156	6824.84	45025.9	0.169366	5.90363	10629.5	6.21015e-05	2741.81	20730.3	11.7096	Hypothetical protein	conserved hypothetical protein|protein_coding|supercont1.562:479516-	2.7	AAEL011285-PB	25	50	20
AeSigP-220470	53	AeSigP-220470	161		M		supercont1.7	99.38	161	3e-83	21804	21964	BL	26-27	5.769	10.31	2.957	11.52	ExpAA=0.25 First60=0.25 PredHel=0 Topology=o	0	0		1016824	46345	0	0	31.3691	2102.06	18703.9	0.124515	8.03055	7.99017	0.125136	1.0514	44.8241	5.63847	Unknown product	conserved hypothetical protein|protein_coding|supercont1.439:456254-457181:-	1.2	AAEL009938-PA	41	58	10
Ae-215740	67	Ae-215740	204		H	*	supercont1.695	98.53	204	4e-102	13046	12845	CYT		8.437	10.08			ExpAA=21.73 First60=21.73 PredHel=1 Topology=i21-43o	1	0		107767	8903	0	0	17.3049	160.238	3451.19	0.0520834	19.1667	4.90551	0.203656	0.251291	139.1	0.28267	Unknown product	hypothetical protein|protein_coding|supercont1.1058:226075-	5.8	AAEL014289-PA	22	50	6
Transposable elements
Ae-209592	1361	Ae-209592	4086		E	*	supercont1.652	100	2466	0	24598	22133	CYT		156.126	8.8			ExpAA=0.00 First60=0.00 PredHel=0 Topology=o	0	2		169198	2816	0	0	85.877	31.3702	215.711	0.161337	6.15189	20.1615	0.0477122	3.66306	73.9656	1.14165	Gypsy-15_CQ-I	hypothetical protein|protein_coding|supercont1.139:358954-362217:-	5e-91	AAEL005015-PA	30	47	78
Ae-183933	184	Ae-183933	552		M		supercont1.1207	99.22	515	0	2608	3122	CYT		20.287	9			ExpAA=17.34 First60=0.23 PredHel=1 Topology=o164-183i	1	0		1463136	128	0	0	16216.7	1297.95	8495.74	0.15195	6.57887	1346.17	0.000664309	560.676	1710.26	10.2355	Conserved plasma membrane protein	condensin, SMC5-subunit, putative|protein_coding|supercont1.898:253537-257921:-	0.085	AAEL013697-PA	42	66	3
																											10.124
[truncated: 251 more columns]

## Sheet: No fragments
Pep link	Pep size	Link to CDS	CDS size	14 N's?	First residue	*	Best match to A. Aegypti supercontigs	% identity	Alignment length	E value	Start	End	SigP Result	Cleavage Position	MW	pI	Mature MW	pI	TMHMM result	Predicted helices	No. potential glyc sites	ProP furin cleavage predictions	All glands reads	All body reads	P	FDR	Adjusted SG reads/WB reads	Fem SG FPKM	Male Sg FPKM	TPM FSG/(0.1+MSG)	TPM FWB/(+0.1)MWB	TPM FSG/(FWB+.1)	TPM FSG/(MWB+.1)	TPM MSG/(MWB+.1)	TPM MSG/(FWB+.1)	TPM MSG/(MWB+.1)	Expression index	Comments	Best match to A. Aegypti v3.3 proteome	E value	Match	% identity	% similarity	% Coverage	Best match to SIALO-NEMAT protein database	E value	Match	% identity	% similarity
Female Salivary gland enriched 5 x over male SG
Secreted proteins
Enzymes
Apyrase/5' nucleotidase
Ae-206902	537	Ae-206902	1614		M	*	supercont1.201	98.47	326	5e-171	4644	4319	SIG	24-25	59.968	6.52	57.375	6.37	ExpAA=5.29 First60=5.29 PredHel=0 Topology=o	0	0		1584352	52359	0	0	43.2634	2740.86	104.998	28.9371	16.4128	5.00056	82.1044	2.83115	0.172431	2.83115	40.0935	apyrase - signalP detected	Apyrase Precursor (EC 3.6.1.5)(Adenosine	0	AAEL006347-PA	95	97	95	apyrase	0.0	gi|763502	96	97
Ae-206532	559	Ae-206532	1680		A	*	supercont1.201	98.67	1204	0	21130	22333	BL	26-27	61.959	8.93	59.165	9.12	ExpAA=9.91 First60=9.60 PredHel=0 Topology=o	0	0		400478	9758	0	0	58.6735	540.915	23.0109	25.9947	38.6586	6.62633	256.677	9.79695	0.252917	9.79695	10.1172	salivary apyrase	salivary apyrase, putative|protein_coding|supercont1.201:221091-	0	AAEL006333-PA	99	99	98	5'-nucleotidase	0.0	gi|94469274	98	99
Adenosine deaminase
Ae-205982	524	Ae-205982	1575		M	*	supercont1.169	99.47	1134	0	1184	51	SIG	29-30	60.081	6.27	57.022	6.14	ExpAA=6.18 First60=6.13 PredHel=0 Topology=o	0	0		484967	10691	0	0	64.8518	518.7	7.38912	76.806	17.2654	7.59499	131.365	1.6795	0.0971024	1.6795	12.3925	adenosine deaminase-related growth factor - signalP detected	adenosine deaminase|protein_coding|supercont1.169:649555-651184:-	0	AAEL005672-PA	99	99	100	putative adenosine deaminase	0.0	gi|18568326	97	98
Purine hydrolase
Ae-207528	338	Ae-207528	1017		M	*	supercont1.208	100	584	0	17555	16972	SIG	15-16	37.963	4.93	36.364	4.88	ExpAA=0.41 First60=0.29 PredHel=0 Topology=o	0	0		926842	20553	0	0	64.473	643.031	35.0056	20.5906	5.07195	8.43383	42.8056	2.07538	0.408904	2.07538	23.3034	salivary purine nucleosidase - signalP detected	inosine-uridine preferring nucleoside	0	AAEL006485-PB	100	100	100	salivary purine nucleosidase	0.0	gi|21654712	99	99
Peroxidases
Ae-209983	1063	Ae-209983	3192		M	*	supercont1.9	99.74	1168	0	5663	4496	CYT		122.586	6.22			ExpAA=0.03 First60=0.00 PredHel=0 Topology=o	0	0		32855	1222	0	0	38.4099	29.8721	1.80154	16.0876	19.2543	4.08707	81.0947	4.45339	0.224445	4.45339	0.824133	Gypsy/Peroxidase fusion protein	hypothetical protein|protein_coding|supercont1.9:1713888-1730663:-	0	AAEL017467-PA	99	99	100	salivary peroxidase	3E-026	Ag_sal_peroxidase	24	38
Phopholipase B
Ae-206009	418	Ae-206009	1257		M	*	supercont1.182	99.82	564	0	24059	23496	SIG	28-29	47.821	9.25	44.803	9.03	ExpAA=7.77 First60=7.65 PredHel=0 Topology=o	0	0	1 | 94 RSRRTPK|SV 0.606 *ProP* |	14171	529	0	0	38.229	12.9083	0.0804741	82.4896	1.1664	7.91433	9.73119	0.0548	0.0445686	0.0548	0.363297	Phospholipase-B_like - signalP detected	phospholipase b, plb1|protein_coding|supercont1.182:1177612-1209148:-	0	AAEL005957-PA	99	99	100
Protease inhibitors
Serpins
Ae-204222	417	Ae-204222	1254		M	*	supercont1.65	98.18	936	0	24171	23236	SIG	19-20	47.88	6.27	45.692	6.05	ExpAA=0.15 First60=0.15 PredHel=0 Topology=o	0	1		1261888	23529	0	0	76.6774	885.327	9.0504	108.879	607.029	8.44893	5131.91	46.7595	0.0769825	46.7595	32.2981	serine protease inhibitor (serpin-4), - signalP detected	Serine Protease Inhibitor (serpin)	0	AAEL002704-PB	99	99	100	salivary serpin	0.0	gi|94469320	98	99
Ae-207165	418	Ae-207165	1257		M	*	supercont1.81	99.23	914	0	15567	14654	SIG	18-19	47.065	5.41	45.063	5.41	ExpAA=0.63 First60=0.35 PredHel=0 Topology=o	0	0		763137	18737	0	0	58.2301	1035.76	44.9186	25.267	46.8017	6.34961	297.403	11.7342	0.250527	11.7342	19.2727	SERine Proteinase INhibitors - signalP detected	Serine Protease Inhibitor (serpin) homologue - unlikely to be	0	AAEL003182-PA	99	99	100	putative serpin	0.0	gi|18568304	99	99
Ae-196634	375	Ae-196634	1128		Y	*	supercont1.255	99.68	933	0	23880	24812	CYT		42.96	9.36			ExpAA=0.64 First60=0.00 PredHel=0 Topology=o	0	1		191505	5921	0	0	46.236	211.34	2.21102	102.303	417.623	5.23353	2190.54	20.4776	0.0489242	20.4776	4.9011	SERine Proteinase INhibitors	Serine Protease Inhibitor (serpin) homologue - unlikely to be	0	AAEL007420-PB	98	99	91	Fxa-directed anticlotting serpin-like protein	0.0	gi|94468342	98	99
Immunity derived
C-type lectins
Ae-207914	154	Ae-207914	465		M	*	supercont1.10	98.6	358	0	10347	10704	SIG	20-21	17.756	5.3	15.682	5.31	ExpAA=4.91 First60=4.91 PredHel=0 Topology=o	0	0		407393	890	0	0	653.739	969.757	7.88061	136.281	122.883	74.5261	9213.9	66.8594	0.540789	66.8594	10.4361	C-type lectin - signalP detected	C-Type Lectin (CTL).|protein_coding|supercont1.10:2735183-	5e-91	AAEL000533-PA	98	99	100	putative C-type lectin	7E-093	gi|18568318	98	100
Ae-209128	144	Ae-209128	435		T	*	supercont1.10	100	360	0	23903	23544	CYT		16.507	9.14			ExpAA=0.00 First60=0.00 PredHel=0 Topology=o	0	0		313846	5163	0	0	86.8958	934.53	9.78686	106.869	901.029	9.57945	8640.13	79.9324	0.0886223	79.9324	8.03209	galactose-specific C-type lectin,	C-Type Lectin (CTL).|protein_coding|supercont1.10:2723540-2724054:-	9e-87	AAEL000556-PA	100	100	95	putative salivary C-type lectin	5E-085	gi|94468370	97	97
Ae-209129	143	Ae-209129	432		M	*	supercont1.10	100	332	0	23903	23572	SIG	15-16	16.257	8.78	14.625	8.58	ExpAA=0.00 First60=0.00 PredHel=0 Topology=o	0	1		292513	4820	0	0	86.7514	1783.83	18.6192	106.72	933.512	9.6185	8988.6	83.2259	0.0890581	83.2259	7.48623	galactose-specific C-type lectin, - signalP detected	C-Type Lectin (CTL).|protein_coding|supercont1.10:2723540-2724054:-	4e-84	AAEL000556-PA	100	100	93	putative salivary C-type lectin	2E-082	gi|94468370	97	97
Angiopoietin
Ae-208160	290	Ae-208160	873		M	*	supercont1.15	97.09	653	0	3109	3761	SIG	18-19	33.458	5.74	31.392	5.59	ExpAA=0.04 First60=0.03 PredHel=0 Topology=o	0	5		356575	5048	0	0	100.975	737.545	8.95531	90.1655	265.92	11.1257	2964.45	32.3464	0.121397	32.3464	9.11943	Ficolin - probable fragment - signalP detected	conserved hypothetical protein|protein_coding|supercont1.15:2852946-	1e-169	AAEL000749-PA	97	98	100	angiopoietin-like protein variant	1E-171	gi|94468352	97	98
Ae-207956	292	Ae-207956	879		M	*	supercont1.15	96.59	646	0	13370	14015	SIG	19-20	33.793	5.11	31.542	5.03	ExpAA=0.04 First60=0.03 PredHel=0 Topology=o	0	0		448079	5921	0	0	108.182	408.821	4.93765	92.5302	496.541	11.6928	5815.88	62.0048	0.12466	62.0048	11.46	Ficolin - probable fragment - signalP detected	fibrinogen and fibronectin|protein_coding|supercont1.15:2838199-	1e-169	AAEL000726-PA	94	97	100	putative secreted protein	1E-177	gi|18568298	99	99
His rich peptide
Ae-211646	421	Ae-211646	1266		R	*	supercont1.139	96.6	1266	0	9629	10879	CYT		42.064	5.75			ExpAA=6.23 First60=0.00 PredHel=0 Topology=o	0	35		72259	8968	0	0	11.519	61.3203	10.9645	6.13912	0.649989	3.61337	2.36062	0.381209	0.583512	0.381209	1.73077	hypothetical conserved protein	conserved hypothetical protein|protein_coding|supercont1.139:834506-	0	AAEL005013-PA	97	98	92	putative GQP-rich salivary protein	1E-009	gi|38350697	42	45
Antigen 5 related
Ae-208099	255	Ae-208099	768		M	*	supercont1.16	99.8	497	0	8038	7542	SIG	21-22	29.01	9.14	26.735	9.12	ExpAA=4.41 First60=4.29 PredHel=0 Topology=o	0	0		1842450	10841	0	0	242.971	2840.44	25.92	121.856	72.0299	27.8172	2005.36	16.3962	0.227439	16.3962	47.1787	salivary antigen-5 related protein AG5-4 - signalP detected	venom allergen|protein_coding|supercont1.16:3232231-3233119:- 1|gene:AAEL000793	1e-155	AAEL000793-PA	100	100	100	putative secreted protein	1E-156	gi|18568284	99	99
Ae-208485	255	Ae-208485	768		M	*	supercont1.76	99.53	212	7e-113	6462	6673	SIG	20-21	29.494	9.01	27.313	9.01	ExpAA=1.23 First60=1.23 PredHel=0 Topology=o	0	0		899722	29039	0	0	44.2976	1809.06	47.6836	42.2033	64.2472	4.93921	317.427	7.5018	0.116729	7.5018	22.8782	salivary secreted antigen-5 precursor AG5-3 - signalP detected	allergen, putative|protein_coding|supercont1.76:1230328-	1e-153	AAEL003053-PC	99	99	100	putative secreted protein	1E-156	gi|18568278	99	100
AeSigP-208755	223	AeSigP-208755	677		M		supercont1.76	100	204	1e-110	6176	5973	SIG	24-25	25.768	9.53	22.985	9.64	ExpAA=10.94 First60=10.92 PredHel=0 Topology=o	0	0		135725	2070	0	0	93.7019	379.414	36.7191	11.3582	15.0852	10.6309	161.024	14.1153	0.931902	14.1153	3.35572	salivary secreted antigen-5 protein AG5-2 - probable fragment - signalP detected	allergen, putative|protein_coding|supercont1.76:1255978-1256752:-	1e-114	AAEL003057-PA	99	99	100	putative secreted protein	1E-109	gi|18568316	99	99
Ae-208756	261	Ae-208756	786		M	*	supercont1.76	99.58	238	2e-128	5936	5699	SIG	27-28	29.624	9.56	26.458	9.61	ExpAA=3.32 First60=3.31 PredHel=0 Topology=o	0	0		182783	2443	0	0	106.931	124.52	11.1815	12.3049	14.3715	12.1803	175.737	14.2253	0.985952	14.2253	4.53164	salivary secreted antigen-5 protein AG5-2 - signalP detected	allergen, putative|protein_coding|supercont1.76:1255699-1256752:-	1e-155	AAEL003057-PB	98	98	100	putative secreted protein	1E-156	gi|18568316	98	98
D7 family related to the OBPs
Ae-209194	186	Ae-209194	561	Y	M	*	supercont1.204	93.62	423	7e-177	21764	22186	BL	20-21	20.358	6.72	18.063	6.17	ExpAA=1.55 First60=1.55 PredHel=0 Topology=o	0	0		314460	8708	0	0	51.6257	883.63	12.4663	80.2173	639.076	5.60646	3585.73	44.2059	0.0691181	44.2059	8.03592	18.2 kda secreted protein18.2 kDa secreted protein	conserved hypothetical protein|protein_coding|supercont1.204:271631-	1e-74	AAEL006408-PA	75	76	118	putative 18.2 kDa secreted protein	1E-087	gi|18568332	84	84
Ae-208144	168	Ae-208144	507	Y	M	*	supercont1.204	97.26	401	0	4363	3963	SIG	25-26	18.345	9.18	15.62	9.2	ExpAA=6.54 First60=6.54 PredHel=0 Topology=o	0	0		310743	14566	0	0	30.5	1626.25	30.8674	58.8421	1253.04	3.3678	4221.69	71.2434	0.0568336	71.2434	7.92524	short form D7cclu23-like salivary protein	conserved hypothetical protein|protein_coding|supercont1.204:278963-279467:-	1e-79	AAEL006423-PA	85	87	113	short form D7Cclu23 salivary protein	8E-079	gi|16225995	81	86
Ae-208095	148	Ae-208095	447		M	*	supercont1.204	96.7	394	0	10743	11136	SIG	21-22	16.984	5.48	14.485	5.22	ExpAA=18.51 First60=18.50 PredHel=1 Topology=i5-24o	1	0		1157307	20590	0	0	80.36	2415.64	25.8792	104.904	1040.31	8.94086	9303.7	88.4213	0.084973	88.4213	29.6154	short form D7 salivary protein SD7-1	conserved hypothetical protein|protein_coding|supercont1.204:283157-	2e-77	AAEL006406-PD	91	93	100	putative 14.5 kDa secreted protein	2E-086	gi|61742025	100	100
Ae-197183	332	Ae-197183	999		M	*	supercont1.204	98.63	293	6e-154	23793	24085	SIG	21-22	38.594	9.36	36.228	9.29	ExpAA=8.54 First60=8.54 PredHel=0 Topology=o	0	0		2363179	70927	0	0	47.6373	3256.7	46.1774	78.7227	1637.55	5.34063	8746.93	110.847	0.0676802	110.847	60.3885	long form D7Bclu1 salivary protein	D7 protein, putative|protein_coding|supercont1.204:322860-	0	AAEL006417-PA	97	99	100	long form D7Bclu1 salivary protein	0.0	gi|16225992	98	99
Ae-208525	149	Ae-208525	450		M	*	supercont1.204	96.98	397	0	4359	3963	SIG	19-20	17.748	9.16	15.516	9.33	ExpAA=22.37 First60=22.37 PredHel=1 Topology=o5-27i	1	0		925108	17881	0	0	73.9682	3819.21	47.2081	91.002	1357.83	7.89832	10727.7	117.488	0.0865007	117.488	23.6576	short form D7Cclu23 salivary protein	conserved hypothetical protein|protein_coding|supercont1.204:278963-279467:-	2e-81	AAEL006423-PA	93	96	100	short form D7Cclu23 salivary protein	7E-087	gi|16225995	97	99
Ae-209193	152	Ae-209193	459		I	*	supercont1.204	93.62	423	5e-177	21764	22186	CYT		17.553	6.17			ExpAA=0.00 First60=0.00 PredHel=0 Topology=o	0	0		306734	8163	0	0	53.7189	1270.53	17.5378	80.9984	687.822	5.79279	3986.98	48.7786	0.0708717	48.7786	7.83945	short D7 protein	conserved hypothetical protein|protein_coding|supercont1.204:271631-	9e-72	AAEL006408-PA	85	88	97	putative 18.2 kDa secreted protein	1E-083	gi|18568332	95	96
Ae-199922	272	Ae-199922	819	Y	K	*	supercont1.204	99.55	220	1e-117	21731	21512	CYT		30.049	8.66			ExpAA=0.00 First60=0.00 PredHel=0 Topology=o	0	1		3921904	56429	0	0	99.37	5067.14	99.2948	57.0298	224.935	10.8425	2439.29	42.7322	0.189942	42.7322	100	37 kDa salivary gland allergen Aed a 2	37 kDa salivary gland allergen Aed a 2 Precursor (Protein D7)(Allergen Aed a	1e-148	AAEL006424-PA	93	94	85	D7 protein	1E-151	gi|159559	94	95
Ae-197181	281	Ae-197181	846		P	*	supercont1.204	97.84	231	1e-114	23252	23482	SIG	19-20	32.788	9.24	30.752	9.13	ExpAA=3.62 First60=3.62 PredHel=0 Topology=o	0	0		1619495	62285	0	0	37.1756	3091.3	48.3063	71.4131	1517.79	4.13463	6276.49	87.6529	0.0577412	87.6529	41.3601	long form D7Bclu1 salivary protein	D7 protein, putative|protein_coding|supercont1.204:322860-	1e-144	AAEL006417-PA	88	91	84	long form D7Bclu1 salivary protein	1E-146	gi|16225992	88	91
Ae-3929	125	Ae-3929	375		S		supercont1.253	97.74	354	0	9926	10279	CYT		14.74	8.8			ExpAA=2.55 First60=2.42 PredHel=0 Topology=o	0	0		88666	3856	0	0	32.8682	746.741	13.9176	59.3731	256.783	3.50941	902.223	14.8917	0.0579247	14.8917	2.26167	short salivary D7 protein	conserved hypothetical protein|protein_coding|supercont1.253:1259805-	5e-70	AAEL007394-PB	96	97	80	short salivary D7 protein	3E-071	gi|94468424	96	97
Sialonematoceram families
Aegyptin
Ae-199037	215	Ae-199037	648		M	*	supercont1.464	100	453	0	11109	10657	SIG	19-20	23.591	4.57	21.409	4.53	ExpAA=0.02 First60=0.02 PredHel=0 Topology=o	0	7		2269444	23443	0	0	138.406	4449.12	112.037	44.5492	108.581	15.6889	1704.06	38.2159	0.351845	38.2159	57.7352	30 kDa allergen-like protein	conserved hypothetical protein|protein_coding|supercont1.464:160395-161109:-	1e-121	AAEL010228-PA	100	100	100	putative 30 kDa allergen-like protein	1E-123	gi|18568322	100	100
Ae-207766	273	Ae-207766	822		M	*	supercont1.464	100	627	0	11472	12098	SIG	19-20	29.188	4.15	27.068	4.1	ExpAA=0.16 First60=0.16 PredHel=0 Topology=o	0	2		3396381	52045	0	0	93.3034	1823.05	52.0015	39.5082	138.161	10.1676	1405.02	35.5376	0.257172	35.5376	86.2881	30 kDa salivary gland allergen variant 2	30 kDa salivary gland allergen Aed a 3 Precursor (Allergen Aed a	1e-157	AAEL010235-PA	100	100	100	30 kDa salivary gland allergen variant 2	1E-159	gi|94468546	100	100
Ae-208230	283	Ae-208230	852		M	*	supercont1.864	100	346	0	6439	6784	SIG	22-23	32.554	9.41	29.922	9.45	ExpAA=10.19 First60=10.19 PredHel=0 Topology=o	0	1		125490	4890	0	0	36.6843	290.625	4.02495	78.4207	152.601	4.07193	622.684	7.62001	0.0498297	7.62001	3.20719	30 kDa allergen-like protein	hypothetical protein|protein_coding|supercont1.864:202603-	1e-165	AAEL013532-PA	100	100	100	salivary secreted protein	1E-165	gi|94468414	98	99
Ae-208229	220	Ae-208229	663		M	*	supercont1.864	97.89	474	0	6311	6784	CYT		25.329	9.4			ExpAA=0.47 First60=0.47 PredHel=0 Topology=o	0	0		86669	3547	0	0	34.926	50.3422	0.658972	82.46	166.982	3.93201	658.065	7.60179	0.0454216	7.60179	2.21571	30 kDa allergen-like protein	hypothetical protein|protein_coding|supercont1.864:206311-	1e-124	AAEL013532-PB	98	98	100	salivary secreted protein	1E-114	gi|94468416	98	98
15-17 kDa family of blood feeding Diptera
Ae-205533	137	Ae-205533	411		M		supercont1.131	99.54	217	4e-116	15629	15413	SIG	20-21	14.406	9.4	12.288	9.06	ExpAA=26.44 First60=20.17 PredHel=1 Topology=i7-26o	1	1		51344	5959	0	0	12.3172	361.611	4.0178	96.5721	2.86193	2.18886	6.27261	0.0611821	0.0213498	0.0611821	1.31368	14.5 kDa salivary protein	conserved hypothetical protein|protein_coding|supercont1.131:65098-65629:-	4e-72	AAEL004809-PA	100	100	88	putative secreted salivary protein	2E-073	gi|94468392	100	100
9.7 kDa culicine family
Ae-208277	95	Ae-208277	288		M	*	supercont1.313	99.63	272	4e-149	3337	3066	SIG	25-26	10.766	8.74	7.84	8.56	ExpAA=18.00 First60=17.98 PredHel=1 Topology=i7-24o	1	0		488983	2668	0	0	261.947	789.551	25.8666	33.9547	38.5036	29.9685	1155.48	33.9772	0.881232	33.9772	12.4018	7.8 kDa acidic protein	conserved hypothetical protein|protein_coding|supercont1.313:328066-328412:-	4e-53	AAEL008305-PA	97	98	100	putative 7.8 kDa acidic protein	1E-055	gi|60460225	100	100
12-14 kDa mosquito family
Ae-208401	128	Ae-208401	387		M	*	supercont1.432	99.71	340	0	12464	12803	SIG	20-21	13.705	5.21	11.556	4.74	ExpAA=0.19 First60=0.19 PredHel=0 Topology=o	0	0		105550	3946	0	0	38.2349	238.689	2.90389	91.9361	543.008	4.45212	2420.71	25.618	0.0471161	25.618	2.69942	11.6 kDa secreted salivary peptide	conserved hypothetical protein|protein_coding|supercont1.432:687355-	7e-73	AAEL009852-PA	99	99	100	putative 11.6 kDa secreted salivary peptide	3E-074	gi|94468408	99	99
23.5 kDa culicine family
Ae-212066	206	Ae-212066	621		M	*	supercont1.63	99.36	621	0	12302	11682	SIG	18-19	23.374	8.94	21.321	8.94	ExpAA=0.10 First60=0.06 PredHel=0 Topology=o	0	4		176378	1988	0	0	126.788	338.939	63.1366	6.03284	8.57881	14.9175	128.49	21.2639	2.4687	21.2639	4.21268	23 kDa secreted salivary protein	conserved hypothetical protein|protein_coding|supercont1.63:1961682-1962302:-	1e-123	AAEL002656-PA	99	99	100	putative 23 kDa secreted salivary protein	1E-125	gi|94468386	99	99
SG1/62/34 kDa superfamily
Ae-206685	316	Ae-206685	951		M	*	supercont1.92	99.47	951	0	23093	24043	SIG	21-22	36.212	5.2	34.001	5.28	ExpAA=0.79 First60=0.79 PredHel=0 Topology=o	0	1		785743	6150	0	0	182.643	671.745	6.74721	110.239	57.0082	20.9228	1194.91	10.737	0.188004	10.737	20.1126	Aedes aegypti 34 kDa salivary secreted protein 34k-2 - signalP detected	conserved hypothetical protein|protein_coding|supercont1.92:2373093-	1e-179	AAEL003601-PA	100	100	100	putative 34 kDa secreted protein	1E-179	gi|18568296	99	99
Ae-200229	580	Ae-200229	1743		M	*	supercont1.15	99.94	1743	0	13057	14799	SIG	24-25	66.255	5.8	63.656	5.72	ExpAA=16.85 First60=16.84 PredHel=1 Topology=i7-24o	1	1		425692	10296	0	0	59.109	182.512	5.66362	35.6654	62.0355	6.49387	403.628	11.1974	0.180151	11.1974	10.8041	62 kDa salivary secreted protein - signalP detected	conserved hypothetical protein|protein_coding|supercont1.15:1338057-	0	AAEL000748-PA	99	99	100	putative secreted protein	0.0	gi|18568300	99	99
Ae-207683	568	Ae-207683	1707		M	*	supercont1.15	100	1703	0	7702	9404	SIG	21-22	64.68	5.99	62.279	5.83	ExpAA=0.24 First60=0.24 PredHel=0 Topology=o	0	0		582662	16314	0	0	51.062	407.912	10.5588	42.6875	88.1945	5.6777	501.338	11.6394	0.131818	11.6394	14.8188	salivary secreted protein 62k-2 - signalP detected	conserved hypothetical protein|protein_coding|supercont1.15:1357702-	0	AAEL000732-PA	100	100	100	putative secreted protein	0.0	gi|18568302	99	100
Ae-205778	341	Ae-205778	1026	Y	M	*	supercont1.92	99.47	935	0	20127	21061	SIG	20-21	37.978	7.49	35.821	7.01	ExpAA=6.01 First60=6.00 PredHel=0 Topology=o	0	0		1235798	9624	0	0	183.576	1882.59	23.2965	90.0007	73.3734	20.9525	1539.37	17.0075	0.23149	17.0075	31.6026	34 kDa family secreted salivary protein	conserved hypothetical protein|protein_coding|supercont1.92:2370127-	1e-175	AAEL003600-PA	98	99	100	putative 34 kDa family secreted salivary protein	1E-177	gi|94468336	99	100
Ae-209903	158	Ae-209903	477		M	*	supercont1.92	85	360	6e-75	9521	9880	SIG	20-21	18.013	9.15	15.892	9.17	ExpAA=0.58 First60=0.53 PredHel=0 Topology=o	0	9		173724	3920	0	0	63.3478	299.686	2.24487	147.882	299.811	6.87666	2064.64	13.5345	0.0450792	13.5345	4.45142	salivary secreted peptide - signalP detected	hypothetical protein|protein_coding|supercont1.92:2359377-	3e-61	AAEL003584-PA	74	84	95	salivary secreted peptide	1E-089	gi|94468412	100	100
Ae-207015	152	Ae-207015	459		M	*	supercont1.92	95.37	454	0	18621	19074	SIG	24-25	16.906	5.27	14.327	5.52	ExpAA=3.81 First60=3.81 PredHel=0 Topology=o	0	0		206603	2262	0	0	130.533	210.915	2.24626	103.669	86.8279	15.1477	1318.39	12.5101	0.143737	12.5101	5.28709	14.5 kDa salivary protein	conserved hypothetical protein|protein_coding|supercont1.92:2370127-	9e-38	AAEL003600-PA	54	70	50	putative 14.5 kDa salivary protein	6E-073	gi|94468650	89	94
AeSigP-211800	95	AeSigP-211800	287		M		supercont1.92	100	287	2e-160	18621	18907	SIG	24-25	10.342	7.7	7.753	8.68	ExpAA=17.39 First60=17.09 PredHel=1 Topology=o4-26i	1	0		89368	687	0	0	185.721	955.264	11.8603	87.6611	116.719	20.3771	2389.81	26.702	0.22768	26.702	2.28534	14.5 kDa salivary protein	conserved hypothetical protein|protein_coding|supercont1.92:2370127-	6e-19	AAEL003600-PA	52	67	31	putative 14.5 kDa salivary protein	6E-051	gi|94468650	100	100
Ae-197841	145	Ae-197841	438		M	*	supercont1.92	100	372	0	9422	9793	SIG	22-23	16.751	7.78	14.301	7.98	ExpAA=19.40 First60=19.39 PredHel=1 Topology=o4-22i	1	0		58312	692	0	0	120.308	26.5633	0.367815	72.4666	62.2534	21.5564	1360.9	17.9012	0.283552	17.9012	1.4903	probable truncated 34 kDa family member	hypothetical protein|protein_coding|supercont1.92:2359377-	3e-68	AAEL003584-PA	100	100	74	probable truncated 34 kDa family member	2E-082	gi|94468656	100	100
Sialokinin
Ae-211043	85	Ae-211043	258		M	*	supercont1.4	100	172	6e-92	17421	17250	SIG	23-24	9.453	4.22	6.943	4.26	ExpAA=20.20 First60=20.20 PredHel=1 Topology=o4-26i	1	5		401982	9418	0	0	61.0197	4004.92	38.8319	124.238	1470.22	6.535	9611.18	76.8619	0.0522613	76.8619	10.291	salivary vasodilatory protein precursor - signalP detected	Prosialokinin Precursor	2e-43	AAEL000229-PA	98	100	100	salivary vasodilatory protein precursor	3E-043	gi|4336720	95	96
Ae-207373	85	Ae-207373	258		M	*	supercont1.4	100	172	6e-92	17421	17250	SIG	23-24	9.437	4.22	6.943	4.26	ExpAA=19.81 First60=19.81 PredHel=1 Topology=o4-26i	1	5		410272	9556	0	0	61.3789	878.491	8.91045	119.478	1441.19	6.57249	9475.38	78.8243	0.0546757	78.8243	10.5013	salivary vasodilatory protein precursor - signalP detected	Prosialokinin Precursor	1e-43	AAEL000229-PA	100	100	100	salivary vasodilatory protein precursor	2E-043	gi|4336720	96	96
4.2 kDa family
Ae-207907	62	Ae-207907	189		M	*	supercont1.313	98.82	170	4e-86	9771	9602	SIG	23-24	6.498	10.22	3.979	10.71	ExpAA=17.39 First60=17.39 PredHel=1 Topology=o4-21i	1	2		429029	1577	0	0	388.73	770.522	7.06471	121.588	297.724	51.2978	15302.1	125.276	0.419968	125.276	10.9857	salivary basic peptide 4	hypothetical protein|protein_coding|supercont1.313:509602-512762:-	1e-27	AAEL008310-PA	96	98	100	putative salivary basic peptide 4.2K-1	4E-030	gi|94468390	100	100
Proline rich peptide
Ae-212426	142	Ae-212426	429		M	*	supercont1.348	100	193	3e-104	12061	12253	SIG	25-26	15.56	9.48	13.069	9.57	ExpAA=8.22 First60=8.22 PredHel=0 Topology=o	0	9		77762	689	0	0	161.134	150.109	1.32308	124.064	30.2937	16.525	504.645	3.82309	0.12519	3.82309	1.99146	proline rich salivary secreted peptide - signalP detected	hypothetical protein|protein_coding|supercont1.348:386385-	1e-79	AAEL008766-PC	100	100	100	proline rich salivary secreted peptide	5E-077	gi|94468394	86	86
gSG8 family
Ae-214521	184	Ae-214521	555		M	*	supercont1.203	100	555	0	21751	21197	SIG	23-24	21.178	9.51	18.62	9.44	ExpAA=17.80 First60=17.68 PredHel=1 Topology=i7-29o	1	0		131062	2278	0	0	82.2245	415.775	25.7323	17.7382	37.0146	9.0919	337.525	18.9191	0.509624	18.9191	3.28548	gSG8-like protein	serine-type enodpeptidase, |protein_coding|supercont1.631:543057-	2.7	AAEL011917-PA	28	46	28	gSG8-like protein	1E-105	gi|94468374	99	100
gSG5 protein family
Ae-201009	342	Ae-201009	1029		M	*	supercont1.77	98.09	681	0	594	1274	SIG	19-20	38.683	5.21	36.699	5.19	ExpAA=19.86 First60=19.86 PredHel=1 Topology=i5-27o	1	0	1 | 215 CREFAKR|QV 0.592 *ProP* |	157335	885	0	0	253.899	265.67	10.7178	27.3928	7.09956	32.2277	232.304	8.37184	1.16143	8.37184	3.97825	gSG5 salivary protein	conserved hypothetical protein|protein_coding|supercont1.77:425430-	0	AAEL003107-PA	99	99	100	conserved secreted mosquito protein	3E-033	gi|208657685	27	47
Ae-209504	574	Ae-209504	1725		M	*	supercont1.77	98.71	1392	0	8823	10208	SIG	23-24	62.742	5	60.236	5.05	ExpAA=0.05 First60=0.05 PredHel=0 Topology=o	0	23		169483	2623	0	0	92.3487	145.862	5.42369	29.3785	18.9243	10.4183	198.74	6.61305	0.346668	6.61305	4.29086	salivary mucin 4 - 23 OH-glycosylation sites - signalP detected	conserved hypothetical protein|protein_coding|supercont1.77:433385-	0	AAEL003100-PA	97	97	101	putative salivary mucin 4	0.0	gi|94468640	97	97
8.7 kDa family
AeSigP-210084	124	AeSigP-210084	380		M		supercont1.464	100	281	9e-157	22114	22394	BL	19-20	13.119	9.22	10.93	9.58	ExpAA=26.12 First60=18.16 PredHel=1 Topology=i46-68o	1	3		496698	11493	0	0	61.786	1946.99	107.776	20.1492	42.464	7.09311	301.326	14.9373	0.351619	14.9373	12.4838	8.7 kDa secreted protein	conserved hypothetical protein|protein_coding|supercont1.464:147144-	3e-38	AAEL010242-PA	98	100	94	putative secreted protein precursor	9E-044	gi|65306514	95	98
Ae-210083	77	Ae-210083	234		F	*	supercont1.464	100	213	2e-116	22162	22374	SIG	16-17	7.991	8.12	6.339	8.34	ExpAA=7.72 First60=7.72 PredHel=0 Topology=o	0	0		512381	11485	0	0	63.7812	761.646	42.2077	20.5112	39.1641	6.89753	270.209	13.1632	0.336012	13.1632	12.8776	8.7 kDa secreted protein	conserved hypothetical protein|protein_coding|supercont1.464:147144-	5e-39	AAEL010242-PA	100	100	93	putative secreted protein precursor	7E-039	gi|65306514	96	98
Mucins
AeTE-207764	147	AeTE-207764	441		S		supercont1.464	99.48	383	0	11926	11544	SIG	-1	13.631	3.8			ExpAA=0.00 First60=0.00 PredHel=0 Topology=o	0	70		1034766	5565	0	0	265.808	3557.53	114.906	34.5226	140.357	29.8916	4199.34	121.512	0.864939	121.512	26.2491	possible mucin	hypothetical protein|protein_coding|supercont1.38:417877-	3e-12	AAEL017363-PA	38	50	8	34.5 kDa salivary protein	3E-006	gi|112497347	28	33
Ae-210451	281	Ae-210451	846		M	*	supercont1.201	93.81	792	0	939	148	BL/SIG		31.758	9.66			ExpAA=0.05 First60=0.00 PredHel=0 Topology=o	0	2		119267	1188	0	0	143.419	335.31	2.12511	161.194	83.4531	15.867	1335.02	7.59712	0.0902936	7.59712	3.05748	salivary mucin	conserved hypothetical protein|protein_coding|supercont1.201:300148-301051:-	1e-146	AAEL006351-PA	88	92	100	putative salivary mucin	1E-165	gi|94468360	99	99
Ae-212938	281	Ae-212938	846		M	*	supercont1.201	97.22	792	0	939	148	SIG	19-20	31.744	9.63	29.683	9.81	ExpAA=0.59 First60=0.01 PredHel=0 Topology=o	0	6		75215	1066	0	0	100.788	176.844	2.27371	79.7447	90.9413	11.2695	1034.44	12.1223	0.132064	12.1223	1.92307	salivary mucin 2 - signalP detected	conserved hypothetical protein|protein_coding|supercont1.201:300148-301051:-	1e-159	AAEL006351-PA	96	97	100	putative salivary mucin	1E-148	gi|94468360	88	92
Ae-202421	279	Ae-202421	840		M	*	supercont1.201	92.93	792	0	939	148	BL/SIG		31.493	9.63			ExpAA=0.22 First60=0.00 PredHel=0 Topology=o	0	2		101480	1293	0	0	112.128	73.4138	1.00792	75.9346	110.731	12.609	1406.91	17.6792	0.158445	17.6792	2.59369	salivary mucin	conserved hypothetical protein|protein_coding|supercont1.201:300148-301051:-	1e-147	AAEL006351-PA	88	93	100	putative salivary mucin	1E-149	gi|94468360	90	93
Possible mucin - related to aegyptin and transposons
AeTE-209052	145	AeTE-209052	435		S		supercont1.464	100	435	0	11944	11510	SIG	-1	13.492	3.67			ExpAA=0.00 First60=0.00 PredHel=0 Topology=o	0	70		2272057	25395	0	0	127.915	6269.49	192.587	36.1999	138.015	15.1374	2089.64	57.6951	0.417944	57.6951	57.6725	Possible mucin	hypothetical protein|protein_coding|supercont1.38:417877-	1e-11	AAEL017363-PA	37	51	7
AeTE-209051	135	AeTE-209051	405		S		supercont1.464	93.85	260	5e-106	11800	11541	BL/SIG		12.62	3.49			ExpAA=0.00 First60=0.00 PredHel=0 Topology=o	0	62		72843	225	0	0	460.838	262.347	8.77559	32.4768	23.1253	52.8665	1249.39	37.9625	1.60634	37.9625	1.84697	Possible mucin	hypothetical protein|protein_coding|supercont1.360:1140376-	3e-10	AAEL008961-PA	33	45	19
AeTE-209053	235	AeTE-209053	705		S		supercont1.464	94.17	240	1e-98	11785	11546	CYT		21.888	3.56			ExpAA=0.00 First60=0.00 PredHel=0 Topology=o	0	106		442643	2323	0	0	272.324	1016.14	32.5284	34.5696	76.1685	31.1151	2379.03	68.528	0.896269	68.528	11.2299	Possible mucin	hypothetical protein|protein_coding|supercont1.38:417877-	2e-20	AAEL017363-PA	32	48	14
AeTE-199892	261	AeTE-199892	783		S		supercont1.346	95.88	704	0	1941	1250	CYT		28.767	4.15			ExpAA=0.00 First60=0.00 PredHel=0 Topology=o	0	75		1717039	2232	0	0	1099.41	2259.61	47.4151	52.9942	70.8191	118.787	8446.63	159.1	2.23746	159.1	43.7561	Possible mucin	predicted protein|protein_coding|supercont1.381:663646- 670607:1|gene:AAEL009219	1e-18	AAEL009219-PA	29	46	17
AeTE-208155	204	AeTE-208155	612		Q		supercont1.346	99.24	397	0	11321	10925	CYT		22.027	3.89			ExpAA=0.00 First60=0.00 PredHel=0 Topology=o	0	66		1965757	2300	0	0	1221.47	5089.13	106.879	52.7495	85.2093	131.246	11217.9	212.401	2.48503	212.401	50.094	Possible mucin	predicted protein|protein_coding|supercont1.381:663646- 670607:1|gene:AAEL009219	5e-17	AAEL009219-PA	29	44	17
AeTE-208156	237	AeTE-208156	711		F		supercont1.346	97.32	299	6e-147	11126	10828	CYT		25.463	3.85			ExpAA=0.00 First60=0.00 PredHel=0 Topology=o	0	81		2513930	3016	0	0	1191.37	8123.17	171.982	52.2041	79.6445	128.265	10243.5	196.003	2.45427	196.003	64.0588	Possible mucin	predicted protein|protein_coding|supercont1.381:663646- 670607:1|gene:AAEL009219	2e-22	AAEL009219-PA	29	46	18
AeTE-211729	207	AeTE-211729	621		S		supercont1.464	97.69	173	1e-82	11944	11772	SIG	-1	19.061	3.8			ExpAA=0.00 First60=0.00 PredHel=0 Topology=o	0	104		584454	8662	0	0	96.4607	911.456	23.1575	44.096	150.836	10.82	1633.53	36.9079	0.244468	36.9079	14.8673	Possible mucin	hypothetical protein|protein_coding|supercont1.38:417877-	7e-19	AAEL017363-PA	37	53	12
SGS family
Ae-207033	3364	Ae-207033	10095		M	*	supercont1.445	99.75	10095	0	22311	12217	CYT		380.099	8.04			ExpAA=131.40 First60=0.00 PredHel=6 Topology=o2732-2754i2774-2796o2806-2828i2841-2863o2878-2897i3012-3034o	6	0	2 | 2059 LRGRIQR|TV 0.540 *ProP* | 3057 KHVRKKR|SA 0.756 *ProP* |	3087256	57719	0	0	76.4742	829.008	11.2547	80.9366	242.302	8.49156	2061.57	24.9944	0.102952	24.9944	78.9108	SGS1	conserved hypothetical protein|protein_coding|supercont1.445:462217-472311:-	0	AAEL009993-PA	99	99	100
Ae-208135	1648	Ae-208135	4947		M	*	supercont1.94	99.29	2545	0	15851	13308	CYT		187.651	5.79			ExpAA=88.89 First60=0.00 PredHel=4 Topology=o1030-1052i1065-1087o1092-1114i1170-1192o	4	0	1 | 1356 GSYRLKR|SI 0.739 *ProP* |	200672	2346	0	0	122.248	112.139	1.05458	98.8036	34.4941	13.4808	476.256	3.98588	0.112824	3.98588	5.13792	SGS4	conserved hypothetical protein|protein_coding|supercont1.94:2210612-2215851:-	0	AAEL003655-PA	97	97	101
Ae-198672	1628	Ae-198672	4887		M	*	supercont1.94	98.38	2657	0	15851	13199	CYT		185.457	5.79			ExpAA=89.16 First60=0.00 PredHel=4 Topology=o1010-1032i1045-1067o1072-1094i1150-1172o	4	0	1 | 1336 GSYRLKR|SI 0.727 *ProP* |	240506	1982	0	0	173.409	70.4451	0.676604	100.09	30.5616	18.9404	595.017	5.09125	0.162063	5.09125	6.15731	SGS4	conserved hypothetical protein|protein_coding|supercont1.94:2210612-2215851:-	0	AAEL003655-PA	93	95	101
Ae-205160	839	Ae-205160	2520	Y	P	*	supercont1.94	95.85	2411	0	23056	20646	CYT		93.623	5.04			ExpAA=0.34 First60=0.00 PredHel=0 Topology=o	0	0		55260	483	0	0	163.243	64.6794	0.471271	102.011	14.3639	17.7072	271.013	1.71536	0.112076	1.71536	1.41607	SGS4	hypothetical protein|protein_coding|supercont1.94:2220548-2223088:-	0	AAEL003694-PA	91	94	99
Hypothetical secreted proteins
AeSigP-211633	50	AeSigP-211633	158		M		supercont1.799	98.31	118	4e-55	13433	13316	SIG	18-19	5.896	10.13	3.755	9.86	ExpAA=0.98 First60=0.98 PredHel=0 Topology=o	0	0		60494	4290	0	0	20.1568	406.609	7.84362	76.6546	3.29582	3.38128	11.1536	0.142683	0.0432552	0.142683	1.54266	hypothetical secreted protein precursor	conserved hypothetical protein|protein_coding|supercont1.121:1783977-	38	AAEL004509-PA	36	56	10
AeSigP-147818	54	AeSigP-147818	170		M		supercont1.19	100	170	6e-91	20887	20718	SIG	27-28	6.725	9.51	3.31	8.22	ExpAA=2.63 First60=2.63 PredHel=0 Topology=i	0	0		11060	509	0	0	31.0066	180.13	4.34809	41.619	2.09814	5.30978	11.3339	0.235931	0.110531	0.235931	0.281488	hypothetical secreted protein precursor	phospholipase c gamma|protein_coding|supercont1.119:1227935-	13	AAEL004431-PA	48	52	2
AeSigP-184352	196	AeSigP-184352	590		M		supercont1.116	99.82	547	0	15277	14731	SIG	-1	22.198	9.02			ExpAA=0.00 First60=0.00 PredHel=0 Topology=o	0	7	1 | 139 EEQRKKR|EY 0.624 *ProP* |	8421	77	0	0	154.361	10.9576	0.244278	21.6657	1.92001	7.82886	17.352	0.504499	0.22762	0.504499	0.214483	hypothetical secreted protein precursor	hypothetical protein|protein_coding|supercont1.890:280219-296197:-	0.0001	AAEL017239-PA	34	50	11
AeSigP-164749	51	AeSigP-164749	154		M		supercont1.8	100	154	2e-81	2582	2429	SIG	-1	5.623	10.79			ExpAA=0.00 First60=0.00 PredHel=0 Topology=o	0	0		8715	111	0	0	111.255	102.682	16.6357	6.24567	0.53387	36.473	21.6491	3.40656	5.73916	3.40656	0.210088	hypothetical secreted protein precursor	conserved hypothetical protein|protein_coding|supercont1.332:1184011-	1.5	AAEL008557-PA	32	53	3
AeSigP-188751	88	AeSigP-188751	265		M		supercont1.798	98.11	265	2e-135	22981	22717	SIG	34-35	9.836	8	5.897	7.01	ExpAA=16.66 First60=16.66 PredHel=0 Topology=o	0	0		1160	16	3.3831e-102	4.95562e-102	97.5613	9.66467	0.184985	31.2826	1.58593	13.3038	28.8002	0.341765	0.157873	0.341765	0.0295829	hypothetical secreted protein precursor	Carboxy/choline esterase Alpha	2	AAEL003196-PA	37	47	9
AeSigP-6688	60	AeSigP-6688	180		M		supercont1.208	98.89	180	4e-92	17333	17512	SIG	-1	6.458	11.22			ExpAA=10.75 First60=10.75 PredHel=0 Topology=o	0	1		208565	7132	0	0	41.8059	3569.47	213.028	18.6288	6.45354	5.06426	32.6959	1.75246	0.271438	1.75246	5.23294	hypothetical secreted protein precursor	conserved hypothetical protein|protein_coding|supercont1.24:1138960-1145485:-	1.2	AAEL001172-PA	31	55	13
AeSigP-18010	80	AeSigP-18010	240		M		supercont1.123	91.96	112	7e-30	692	581	SIG	21-22	9.185	6.88	6.722	7.08	ExpAA=10.53 First60=10.53 PredHel=0 Topology=o	0	0		2112	36	5.15611e-181	8.17392e-181	81.6133	21.9989	2.25813	10.3823	2.36855	17.8595	51.8508	4.45943	1.53601	4.45943	0.0520978	hypothetical secreted protein precursor	band 4.1-like protein 4A (NBL4 protein),	3.4	AAEL002571-PA	40	53	6
AeSigP-215268	52	AeSigP-215268	158		M		supercont1.169	98.73	158	5e-79	24603	24760	SIG	19-20	6.196	11.79	4.064	10.95	ExpAA=0.01 First60=0.01 PredHel=0 Topology=o	0	0		52070	887	0	0	83.8384	588.475	6.80983	98.7825	10.591	9.72686	103.31	1.01578	0.0956386	1.01578	1.332	hypothetical secreted protein precursor	ATP-binding cassette transporter|protein_coding|supercont1.688:87463-	4.4	AAEL012386-PA	34	58	3
AeSigP-195935	100	AeSigP-195935	308		M		supercont1.287	100	259	9e-144	2599	2857	SIG	38-39	11.139	6.25	6.743	9.69	ExpAA=0.95 First60=0.86 PredHel=0 Topology=o	0	0		88825	562	0	0	225.577	205.564	2.10478	106.664	27.7363	21.2031	593.023	5.32732	0.190475	5.32732	2.27347	hypothetical secreted protein precursor	short-chain dehydrogenase|protein_coding|supercont1.413:130120-	0.4	AAEL009631-PA	29	57	13
AeSigP-210604	108	AeSigP-210604	324		M		supercont1.10	98.94	282	3e-150	23576	23857	SIG	-1	11.93	5.99			ExpAA=1.61 First60=1.55 PredHel=0 Topology=o	0	1		227633	3808	0	0	85.4462	1976.37	19.8889	109.988	723.5	9.44621	6842.89	61.3091	0.0846336	61.3091	5.82666	hypothetical secreted protein precursor	WD-repeat protein|protein_coding|supercont1.516:258868- 260469:1|gene:AAEL010896	7.7	AAEL010896-PA	27	41	11
Housekeeping
Lipid metabolism
Ae-198622	378	Ae-198622	1137		L	*	supercont1.15	99.51	610	0	22575	21966	CYT		42.814	9.02			ExpAA=20.95 First60=0.00 PredHel=1 Topology=o284-303i	1	0		30262	279	0	0	154.528	30.5316	1.1663	26.4349	3.35529	21.0394	75.1519	2.62623	0.735233	2.62623	0.765841	C-3 sterol dehydrogenase/3-beta-hydroxysteroid dehydrogenase	hydroxysteroid dehydrogenase|protein_coding|supercont1.15:921966-	0	AAEL000733-PA	99	100	96
Signal transduction
Ae-221039	205	Ae-221039	618		S	*	supercont1.470	99.68	618	0	9316	8699	CYT		23.785	8.86			ExpAA=67.84 First60=19.30 PredHel=3 Topology=o43-62i96-118o133-155i	3	1	1 | 164 GMSRQFR|ET 0.508 *ProP* |	9861	518	0	0	27.1658	12.4417	1.72985	7.86002	2.15597	4.33605	9.55437	1.16806	0.530099	1.16806	0.239825	sex peptide receptor - probable fragment - 3 predicted membrane helices	conserved hypothetical protein|protein_coding|supercont1.470:883699-884316:-	1e-116	AAEL010313-PA	100	100	100
Transcription factor
Ae-3256	212	Ae-3256	639		M	*	supercont1.370	100	312	5e-175	23872	23561	CYT		23.64	9.26			ExpAA=0.11 First60=0.00 PredHel=0 Topology=o	0	6		3398	170	3.93041e-238	6.51147e-238	28.4116	15.9738	2.43236	6.62512	2.16373	5.98798	14.4729	1.93128	0.799043	1.93128	0.0822205	Doublesex and mab-3 related transcription factor 1 - probable fragment	conserved hypothetical protein|protein_coding|supercont1.370:946513-948872:-	1e-123	AAEL009114-PA	100	100	100
Conserved hypothetical proteins
AeSigP-197198	996	AeSigP-197198	2996		M		supercont1.123	99.1	2679	0	18915	21593	CYT		106.121	9.24			ExpAA=0.37 First60=0.37 PredHel=0 Topology=o	0	15		18913	166	0	0	161.924	5.47095	0.90807	6.20053	1.08696	21.6183	31.7322	4.73678	3.22703	4.73678	0.455233	hypothetical conserved protein	hypothetical protein|protein_coding|supercont1.123:868883-	0	AAEL004572-PA	99	99	99
Hypothetical proteins
AeSigP-211596	106	AeSigP-211596	318		M		supercont1.346	98.6	143	1e-69	8749	8891	ANC		12.031	4.66	9.98	4.66	ExpAA=27.42 First60=27.38 PredHel=1 Topology=o4-22i	1	20		1485706	1909	0	0	1112.16	11839.1	249.167	52.1112	100.487	104.575	10533.4	201.895	2.00439	201.895	37.86	Unknown product - 20 OH-glycosylation sites	hypothetical protein|protein_coding|supercont1.461:463842-662534:-	0.006	AAEL018189-PA	30	42	11
AeSigP-209690	260	AeSigP-209690	781		M		supercont1.346	94.53	475	0	10589	10116	ANC		30.335	9.31	28.298	9.48	ExpAA=39.38 First60=39.38 PredHel=2 Topology=o4-23i30-49o	2	29		1779606	2115	0	0	1202.48	6708.95	144.405	52.0398	73.0795	128.087	9400.67	180.33	2.45705	180.33	45.3406	Hypothetical protein	myosin light chain kinase|protein_coding|supercont1.151:451650-467211:-	3e-08	AAEL005319-PA	24	48	7
AeSigP-214912	67	AeSigP-214912	201		M		supercont1.346	95.2	125	1e-49	8554	8678	ANC		7.49	8.41	5.434	8.72	ExpAA=41.25 First60=41.18 PredHel=2 Topology=o4-23i30-52o	2	3		73825	56	0	0	1851.81	910.278	24.1636	47.2606	17.3322	198.776	3613.44	75.6115	4.15939	75.6115	1.87709	Unknown product - Membrane anchor detected - 3 predicted membrane helices	hypothetical protein|protein_coding|supercont1.461:463842-662534:-	0.69	AAEL018189-PA	40	50	6
AeSigP-208004	219	AeSigP-208004	665		M		supercont1.92	100	346	0	20764	20419	BL	39-40	24.58	5.92	20.608	5.93	ExpAA=10.79 First60=10.44 PredHel=0 Topology=o	0	0		553328	3727	0	0	212.215	2209.15	28.5303	86.001	82.8577	24.1563	2006.01	23.1401	0.278652	23.1401	14.147	Hypothetical protein	Eukaryotic translation initiation factor 3 subunit A (eIF3a)(Eukaryotic	0.97	AAEL007078-PA	42	55	4
Ae-218322	59	Ae-218322	180		L	*	supercont1.313	93.89	180	1e-70	2755	2934	BL/SIG		7.193	10.56			ExpAA=19.97 First60=19.97 PredHel=1 Topology=o5-27i	1	0	1 | 35 VQKRYKR|SY 0.686 *ProP* |	256623	5926	0	0	61.9055	2664.93	69.9344	42.8132	120.582	6.54749	789.812	18.4019	0.15255	18.4019	6.52575	Hypothetical protein	Dual specificity tyrosine-phosphorylation-regulated	3.5	AAEL001731-PA	36	55	5
Ae-4280	70	Ae-4280	213		F	*	supercont1.65	98.59	213	3e-109	22211	22423	BL/ANC		8.04	9.03			ExpAA=34.22 First60=29.41 PredHel=2 Topology=o20-39i46-68o	2	0		176264	1442	0	0	174.649	2317.67	15.5886	210.745	6.24513	34.3856	215.647	0.996971	0.15897	0.996971	4.51791	Hypothetical membrane protein	ATP-binding cassette transporter|protein_coding|supercont1.160:1362499-	3.4	AAEL005499-PA	23	49	4
AeSigP-210702	77	AeSigP-210702	232		M		supercont1.464	100	72	3e-32	11698	11627	BL	27-28	8.429	10.33	5.274	7.8	ExpAA=43.88 First60=42.19 PredHel=2 Topology=i12-34o38-60i	2	6		5140	31	0	0	229.658	32.4192	1.09566	28.7667	6.35021	24.6737	181.357	5.3044	0.721667	5.3044	0.130309	Unknown product - 2 predicted membrane helices	cationic amino acid transporter|protein_coding|supercont1.599:549583-	2	AAEL011654-PA	30	51	5
Ae-216670	78	Ae-216670	234		F		supercont1.65	99.15	234	3e-124	22187	22420	SIG	17-18	9.132	9.19	7.209	9.43	ExpAA=39.31 First60=39.26 PredHel=2 Topology=o4-22i27-49o	2	0		181309	1271	0	0	203.798	1849.91	10.5391	238.552	4.52731	39.5134	179.792	0.730835	0.160618	0.730835	4.64917	Hypothetical protein	conserved hypothetical protein|protein_coding|supercont1.57:941155-	0.7	AAEL002460-PA	36	51	26
Ae-199892	185	Ae-199892	558		L	*	supercont1.346	99.7	331	0	1129	799	CYT		21.463	8.84			ExpAA=0.00 First60=0.00 PredHel=0 Topology=o	0	0		17167	117	0	0	208.008	22.569	0.529578	43.4516	6.50714	23.625	163.343	3.35234	0.484862	3.35234	0.437036	Hypothetical protein	conserved hypothetical protein|protein_coding|supercont1.646:210531-241531:-	0.19	AAEL012031-PA	29	55	7
Ae-188905	122	Ae-188905	369		M	*	supercont1.3	100	272	2e-151	13020	12749	CYT		14.013	10.25			ExpAA=0.14 First60=0.09 PredHel=0 Topology=o	0	0		1817	2	8.66573e-171	1.36106e-170	865.969	5.21629	0.0281712	44.9834	0.184851	46.0651	47.8806	0.209846	0.201889	0.209846	0.0465976	hypothetical protein	conserved hypothetical protein|protein_coding|supercont1.478:334516-337407:-	0.51	AAEL010459-PA	31	53	5
Ae-218831	67	Ae-218831	201		I		supercont1.1149	99	201	1e-104	18238	18038	ANC		8.119	5.52	4.77	5.24	ExpAA=46.40 First60=43.16 PredHel=2 Topology=o15-37i44-66o	2	0		388020	4898	0	0	113.244	994.41	194.313	5.68681	1.25061	24.4721	30.6352	5.38584	4.30234	5.38584	9.23561	Unknown product - Membrane anchor detected - 3 predicted membrane helices	hypothetical protein|protein_coding|supercont1.1491:57087-	2e-14	AAEL015112-PA	58	63	33
AeSigP-18205	52	AeSigP-18205	164		M		supercont1.616	95	160	7e-66	10340	10494	ANC		6.121	9.36	4.453	9.7	ExpAA=38.61 First60=38.61 PredHel=2 Topology=i2-21o31-50i	2	0		361	0	1.29858e-35	1.69166e-35	516.15	5.3986	0.148066	13.2452		20.0821	20.0821	0.516184	0.516184	0.516184	0.00917559	Unknown product - Membrane anchor detected - 2 predicted membrane helices	odorant receptor|protein_coding|supercont1.843:228785- 230048:1|gene:AAEL013423	2	AAEL013423-PA	43	56	9
Ae-170235	53	Ae-170235	159		H		supercont1.238	96.09	128	1e-51	15511	15385	CYT		6.158	9.52			ExpAA=2.00 First60=2.00 PredHel=0 Topology=o	0	0		99745	3201	0	0	44.5388	1943.18	22.9043	88.566	1.47863	9.10334	13.5039	0.147696	0.0995658	0.147696	2.55135	Hypothetical protein	conserved hypothetical protein|protein_coding|supercont1.179:530824-538499:-	2.6	AAEL005899-PA	50	80	10
Transposable elements
AeTE-198758	1363	AeTE-198758	4089		D		supercont1.390	100	4089	0	12227	8139	CYT		155.805	8.85			ExpAA=0.08 First60=0.00 PredHel=0 Topology=o	0	2	3 | 288 RPNQSKR|HL 0.525 *ProP* | 632 GLMRYKR|LM 0.572 *ProP* | 1324 EGVRYRR|PV 0.599 *ProP* |	10527	101	0	0	147.561	5.53161	0.0542393	27.641	0.716833	15.8028	20.1192	0.171564	0.134756	0.171564	0.269485	Gypsy-29_AA-I	hypothetical protein|protein_coding|supercont1.139:358954-362217:-	2e-89	AAEL005015-PA	30	50	75
Ae-198093	979	Ae-198093	2940		S	*	supercont1.686	99.11	2937	0	18897	21833	CYT		111.03	9.38			ExpAA=8.43 First60=0.11 PredHel=0 Topology=o	0	3	1 | 406 EANRVKR|IQ 0.524 *ProP* |	24293	551	0	0	62.9232	9.4583	0.38563	22.2369	0.986878	13.0654	14.5546	0.527426	0.473462	0.527426	0.614148	BEL-6_SI-I - probable fragment	hypothetical protein|protein_coding|supercont1.636:9006- 9950:1|gene:AAEL017200	1e-72	AAEL017200-PA	43	67	95
Female SG ~ Male SG 5x
Enzymes
Alkaline phosphatase
Ae-196570	562	Ae-196570	1689		M	*	supercont1.19	99.74	1140	0	21929	23068	SIG	25-26	61.564	6.07	58.938	6.07	ExpAA=23.28 First60=22.09 PredHel=1 Topology=i7-29o	1	0		106452	13182	0	0	11.5454	93.6247	112.978	0.925775	0.60318	2.62973	1.59328	1.71833	2.83612	1.71833	1.8326	alkaline phosphatase - signalP detected	alkaline phosphatase|protein_coding|supercont1.19:1307849-	0	AAEL000931-PA	99	99	100	salivary alkaline phosphatase	0.0	gi|94469242	99	99
Lipase
Ae-186131	269	Ae-186131	810		M	*	supercont1.233	99.83	578	0	24640	24064	SIG	17-18	29.859	6.71	27.968	6.48	ExpAA=0.14 First60=0.01 PredHel=0 Topology=o	0	0		7034	151	0	0	66.1648	6.35867	12.5511	0.550919	0.708524	8.69728	7.14015	12.848	15.6499	12.848	0.100083	phospholipase A1 - probable fragment - signalP detected	lipase|protein_coding|supercont1.233:501696-502945:- 1|gene:AAEL007044	5e-37	AAEL007044-PA	40	56	52	putative salivary lipase	5E-018	gi|38350677	31	54
Amylase
Ae-206488	737	Ae-206488	2214		M	*	supercont1.219	100	1484	0	17683	16200	SIG	17-18	80.982	7.17	79.113	6.95	ExpAA=9.42 First60=9.42 PredHel=0 Topology=o	0	1	1 | 88 AFSRFAR|PT 0.533 *ProP* |	1817622	46119	0	0	56.3486	1187.58	2913.61	0.451017	1.39688	5.71678	7.99359	17.7221	12.6743	17.7221	23.3317	Alpha-amylase - signalP detected	Alpha-amylase I Precursor (EC 3.2.1.1)(1,4-alpha-D-glucan	0	AAEL006719-PA	100	100	100	Alpha-amylase I precursor (1,4-alpha-D-glucan glucanohydrolase)	0.0	gi|1703297	97	98
Serine proteases
Ae-206531	330	Ae-206531	993		M	*	supercont1.336	97.49	796	0	21371	20576	SIG	20-21	36.806	9.39	34.467	9.34	ExpAA=4.17 First60=4.16 PredHel=0 Topology=o	0	0		810432	25910	0	0	44.7199	827.909	354.85	2.61079	10.6742	4.76599	50.8981	19.49	1.82501	19.49	17.7259	trypsin-like salivary secreted protein - signalP detected	conserved hypothetical protein|protein_coding|supercont1.336:1070322-1071371:-	0	AAEL008619-PA	96	97	100	trypsin-like salivary secreted protein	0.0	gi|94468372	96	97
Ae-220157	393	Ae-220157	1182		M	*	supercont1.217	97.27	623	0	12171	11549	BL	20-21	43.489	7.36	41.3	6.36	ExpAA=1.15 First60=0.37 PredHel=0 Topology=o	0	0		23205	1824	0	0	18.1797	20.9787	46.1944	0.501927	0.941791	2.41226	2.31053	4.58728	4.78925	4.58728	0.313975	CUB domain serine protease	lumbrokinase-3(1) precursor,	0	AAEL006703-PA	98	98	100	CUB domain serine protease	0.0	gi|94468658	97	98
Ae-201752	401	Ae-201752	1206		M	*	supercont1.217	99.84	638	0	804	167	SIG	23-24	43.641	8.24	40.883	7.86	ExpAA=1.57 First60=1.33 PredHel=0 Topology=o	0	0		34062	676	0	0	71.9366	21.2339	76.1115	0.300294	0.420984	10.8109	4.89993	16.2849	35.9298	16.2849	0.355252	CUB domain serine protease - signalP detected	lumbrokinase-3T2, putative|protein_coding|supercont1.217:1000167-1001494:-	0	AAEL006696-PA	99	99	100	CUB domain serine protease	0.0	gi|94468664	99	99
AeSigP-187793	163	AeSigP-187793	489		M		supercont1.697	98.29	234	4e-119	21963	21730	SIG	25-26	17.734	9.41	15.115	9.14	ExpAA=34.20 First60=25.37 PredHel=2 Topology=i12-34o54-76i	2	0		1792	196	6.65835e-86	9.53517e-86	13.0059	4.47971	16.75	0.301446	0.796707	1.67007	1.45513	4.75258	5.4546	4.75258	0.0182227	trypsin-like serine protease - probable fragment - signalP detected - Conserved membrane protein Trypsin-like - 2 predicted membrane helices	elastase, putative|protein_coding|supercont1.697:489373-496963:-	1e-85	AAEL012447-PA	94	96	52	secreted trypsin similar to factor xii	4E-017	sal_tryp_XII	44	53
Immunity related
Gram-negative binding protein
Ae-197617	371	Ae-197617	1116		M	*	supercont1.233	100	750	0	16044	15295	SIG	24-25	42.042	9.41	39.5	9.33	ExpAA=13.31 First60=13.30 PredHel=1 Topology=i7-24o	1	0	1 | 58 NFNRLDR|NV 0.532 *ProP* |	758729	22836	0	0	47.5025	158.885	281.745	0.626244	1.38581	5.62596	7.80441	12.4608	8.98264	12.4608	11.3086	Beta-1,3-glucan-binding protein - signalP detected	Gram-Negative Binding Protein (GNBP) or Beta-1 3-Glucan Binding Protein	0	AAEL007064-PA	99	99	100	putative secreted protein	0.0	gi|18568294	99	99
TIL domain containing peptide
Ae-212401	86	Ae-212401	261		M	*	supercont1.236	99.47	190	3e-100	4168	4357	SIG	21-22	9.529	8.02	7.286	6.26	ExpAA=1.56 First60=1.55 PredHel=0 Topology=o	0	0		51098	1839	0	0	39.7059	73.05	336.152	0.24521	0.634185	4.24514	2.70555	11.0304	17.3073	11.0304	0.45603	TIL domain-containing cysteine-rich salivary secreted peptide - signalP detected	cysteine-rich venom protein,	2e-15	AAEL000374-PA	56	74	71	TIL domain-containing cysteine-rich salivary secreted peptide	1E-048	gi|94468538	96	97
Antimicrobial peptides
Lysozyme
Ae-205460	144	Ae-205460	435		M	*	supercont1.417	98.01	301	2e-154	21162	21462	SIG	22-23	16.019	8.96	13.655	9.02	ExpAA=10.08 First60=10.07 PredHel=0 Topology=o	0	0		1428337	33347	0	0	61.2392	1003.55	2486.31	0.449157	1.1388	6.80838	7.75571	17.2669	15.1578	17.2669	18.2449	lysozyme - signalP detected	C-Type Lysozyme (Lys-D).|protein_coding|supercont1.417:946162-	2e-83	AAEL009670-PA	98	99	100	putative lysozyme	9E-086	gi|18568288	100	100
Gambicin
Ae-209567	66	Ae-209567	201		M	*	supercont1.122	99.15	117	8e-57	13219	13335	CYT		7.169	8.87			ExpAA=0.00 First60=0.00 PredHel=0 Topology=o	0	0		101424	14078	0	0	10.3	162.968	218.997	0.78259	0.464843	2.36755	1.10131	1.40694	3.02457	1.40694	1.68291	gambicin	gambicin anti-microbial peptide|protein_coding|supercont1.122:2186816-	5e-33	AAEL004522-PA	98	100	72	putative secreted protein	2E-034	gi|18568310	98	100
Phosphatidylethanolamine-binding protein
AeSigP-218173	212	AeSigP-218173	644		M		supercont1.561	100	497	0	5776	5280	SIG	23-24	23.469	5.96	20.914	5.45	ExpAA=11.52 First60=11.51 PredHel=0 Topology=o	0	8		21330	1072	0	0	28.4223	32.3596	79.1514	0.45259	0.130911	14.7581	2.07571	4.57655	32.5389	4.57655	0.274214	phosphatidylethanolamine-binding protein - signalP detected	phosphatidylethanolamine-binding	1e-121	AAEL011263-PA	100	100	100	putative phosphatidylethanolamine-binding protein	1E-121	gi|94469032	98	98
Mucins
Ae-205593	292	Ae-205593	879		M	*	supercont1.14	98.41	440	0	21815	21376	SIG	20-21	32.111	4.29	30.073	4.26	ExpAA=8.00 First60=7.91 PredHel=0 Topology=o	0	15		195586	24758	0	0	11.2947	243.082	108.623	2.48244	0.536564	3.42721	1.84144	0.741051	1.37921	0.741051	4.25092	salivary secreted mucin 3 - 15 OH-glycosylation sites - signalP detected	hypothetical protein|protein_coding|supercont1.14:4234496-4292738:-	1e-158	AAEL018117-PA	92	95	57	putative salivary secreted mucin 3	1E-159	gi|94468382	99	99
Ae-214279	182	Ae-214279	549		M	*	supercont1.549	95.1	490	0	12166	11677	SIG	23-24	19.219	9.75	16.775	9.92	ExpAA=22.99 First60=22.95 PredHel=1 Topology=i7-29o	1	18	1 | 91 TISRGRR|DV 0.670 *ProP* |	34644	671	0	0	73.7101	39.9568	162.621	0.272889	0.0385896	75.1733	3.80653	13.937	275.234	13.937	0.334408	mucin - 18 OH-glycosylation sites - signalP detected	conserved hypothetical protein|protein_coding|supercont1.549:661674-662277:-	4e-95	AAEL011183-PA	96	97	100	putative mucin	1E-096	gi|94468494	96	97
Ae-6174	180	Ae-6174	543		M	*	supercont1.549	94.52	493	0	12166	11674	SIG	23-24	19.06	9.18	16.615	8.55	ExpAA=23.03 First60=22.98 PredHel=1 Topology=i7-29o	1	17	1 | 91 TISRGRR|DV 0.672 *ProP* |	25901	458	0	0	80.6812	42.0018	187.429	0.247812	0.040555	66.7867	3.90305	15.7321	269.199	15.7321	0.235815	mucin - 17 OH-glycosylation sites - signalP detected	conserved hypothetical protein|protein_coding|supercont1.549:661674-662277:-	4e-95	AAEL011183-PA	96	98	100	putative mucin	1E-096	gi|94468494	96	98
Ae-214278	180	Ae-214278	543		M	*	supercont1.549	99.8	493	0	12166	11674	SIG	23-24	18.985	9.18	16.607	8.55	ExpAA=23.07 First60=22.98 PredHel=1 Topology=i7-29o	1	16	1 | 91 TISRGRR|DV 0.670 *ProP* |	42133	714	0	0	84.2529	37.6755	187.843	0.219027	0.043866	67.6864	3.72558	16.9985	308.829	16.9985	0.356589	mucin - 16 OH-glycosylation sites - signalP detected	conserved hypothetical protein|protein_coding|supercont1.549:661674-662277:-	3e-98	AAEL011183-PA	100	100	100	putative mucin	1E-100	gi|94468494	100	100
Ae-229091	126	Ae-229091	381		M	*	supercont1.381	98.16	381	0	2042	2422	SIG	22-23	13.968	5.33	11.336	5.3	ExpAA=0.12 First60=0.12 PredHel=0 Topology=o	0	3		13317	146	0	0	129.526	12.7097	31.0598	0.455111	0.2738	31.8062	10.0897	22.1264	69.7497	22.1264	0.171278	salivary mucin - signalP detected	conserved hypothetical protein|protein_coding|supercont1.381:652042-	8e-72	AAEL009226-PA	96	97	100	putative salivary mucin	3E-073	gi|94468596	96	97
Ae-207378	308	Ae-207378	927		M	*	supercont1.116	99.32	735	0	2481	3215	SIG	20-21	34.463	4.57	32.36	4.57	ExpAA=22.65 First60=22.41 PredHel=1 Topology=o5-27i	1	11		161051	2338	0	0	98.4468	147.176	646.044	0.252649	0.220541	23.8631	5.41211	21.4152	94.4241	21.4152	1.4819	salivary mucin - 11 OH-glycosylation sites - signalP detected	hypothetical protein|protein_coding|supercont1.116:452481-	1e-174	AAEL004353-PA	99	99	100	putative salivary mucin	1E-139	gi|94468632	98	99
41 kDa family
AeSigP-207774	231	AeSigP-207774	701		M		supercont1.116	97.63	295	4e-148	16805	17099	SIG	24-25	25.99	10.89	23.404	11.05	ExpAA=19.63 First60=19.62 PredHel=1 Topology=i7-29o	1	10		332464	9728	0	0	48.859	278.901	1176.06	0.266302	0.447935	7.05997	3.17216	11.9105	26.5081	11.9105	3.13846	41 kDa salivary secreted protein - probable fragment - 10 OH-glycosylation sites - signalP detected	conserved hypothetical protein|protein_coding|supercont1.116:466690-	1e-62	AAEL004382-PA	82	84	37	putative 41 kDa salivary secreted protein	7E-066	gi|94468848	84	85
Ae-208768	396	Ae-208768	1191		M	*	supercont1.116	99.26	946	0	16805	17750	SIG	24-25	43.01	5.13	40.437	5.03	ExpAA=21.42 First60=19.53 PredHel=1 Topology=i7-29o	1	0	1 | 122 TQSRKKR|EI 0.762 *ProP* |	570217	14314	0	0	56.9531	258.464	968.208	0.298155	0.330791	11.5856	3.84919	12.9086	38.8533	12.9086	5.79198	41 kDa salivary secreted protein - signalP detected	conserved hypothetical protein|protein_coding|supercont1.116:466690-	0	AAEL004382-PA	99	99	100	putative 41 kDa salivary secreted protein	0.0	gi|94468350	99	99
16.6 kDa family
AeSigP-199722	168	AeSigP-199722	512		M		supercont1.293	99.8	512	0	10288	10799	SIG	19-20	18.702	5.04	16.708	4.93	ExpAA=0.40 First60=0.40 PredHel=0 Topology=o	0	0	1 | 152 SNGRNKR|GF 0.727 *ProP* |	2163453	67716	0	0	45.6792	2729.22	1156.79	2.60528	1.93923	6.77786	13.1457	5.04553	2.60145	5.04553	47.3978	16.6 kDa secreted protein	conserved hypothetical protein|protein_coding|supercont1.293:1185288-	1e-90	AAEL007986-PA	100	100	100	putative 16.6 kDa secreted protein	4E-091	gi|61742029	98	99
7.9 kDa family
Ae-202242	90	Ae-202242	273		M	*	supercont1.124	98.14	269	8e-138	13294	13562	SIG	19-20	9.939	9.81	7.93	9.52	ExpAA=2.67 First60=2.63 PredHel=0 Topology=o	0	1		563036	15393	0	0	52.2942	198.286	909.797	0.249556	0.188965	14.0126	2.65179	10.6258	56.1487	10.6258	5.03442	secreted protein precursor	conserved hypothetical protein|protein_coding|supercont1.514:146386-	2	AAEL010877-PA	31	40	10	putative secreted protein precursor	4E-049	gi|65306522	98	98
Conserved secreted proteins
Ae-213824	159	Ae-213824	480		M	*	supercont1.122	97.64	212	1e-103	24190	24401	SIG	24-25	17.53	5.34	14.947	5.29	ExpAA=4.14 First60=3.98 PredHel=0 Topology=o	0	2		30704	2539	0	0	17.2834	68.7317	23.6063	3.21	0.386104	8.72131	3.40916	1.05725	2.70465	1.05725	0.69205	Conserved secreted protein precursor	conserved hypothetical protein|protein_coding|supercont1.122:1816199-	8e-88	AAEL004521-PA	96	97	100	unknown protein	3E-089	gi|94468976	96	97
Ae-213826	159	Ae-213826	480		M	*	supercont1.122	100	212	2e-115	24190	24401	SIG	24-25	17.64	6.19	15.056	6.35	ExpAA=9.69 First60=4.84 PredHel=0 Topology=o	0	0		31762	3013	0	0	15.0672	50.8197	16.8752	3.31652	0.420711	7.01897	2.98121	0.894872	2.10689	0.894872	0.718832	Conserved secreted protein precursor	conserved hypothetical protein|protein_coding|supercont1.122:1816199-	5e-92	AAEL004521-PA	100	100	100	unknown protein	2E-093	gi|94468976	100	100
Ae-202092	402	Ae-202092	1209		M	*	supercont1.378	99.5	603	0	20440	21042	SIG	20-21	45.68	8.58	43.354	8.59	ExpAA=23.85 First60=18.86 PredHel=1 Topology=o4-26i	1	0		14078	915	0	0	21.9742	11.3453	12.5053	1.004	0.543772	5.00808	2.85011	2.81344	4.94364	2.81344	0.249489	Mosquito conserved secreted protein precursor	conserved hypothetical protein|protein_coding|supercont1.378:1019920-	0	AAEL009194-PA	99	99	100	unknown secreted conserved protein	0.0	gi|94468614	94	95
Hypothetical secreted proteins
Ae-206719	186	Ae-206719	561		M	*	supercont1.836	99.82	561	0	13705	14265	SIG	-1	19.947	9.91			ExpAA=0.01 First60=0.01 PredHel=0 Topology=o	0	7		4147432	10120	0	0	585.901	4516.04	2830.35	1.76532	0.234878	413.908	97.7561	55.3746	234.461	55.3746	84.8679	hypothetical secreted protein precursor	zinc finger protein, putative|protein_coding|supercont1.492:248212-251061:-	0.96	AAEL010637-PA	26	42	19
AeSigP-216663	58	AeSigP-216663	175		M		supercont1.745	98.29	175	1e-86	19960	19786	SIG	32-33	6.149	6.7	2.828	6.92	ExpAA=7.12 First60=7.12 PredHel=0 Topology=o	0	2		11483	681	0	0	24.0735	149.334	38.4542	4.36485	0.32853	12.2655	4.1014	0.933787	2.79255	0.933787	0.267043	hypothetical secreted protein precursor	brain chitinase and chia|protein_coding|supercont1.76:2010213-2011887:-	5.9	AAEL003056-PA	39	52	9
AeSigP-203285	64	AeSigP-203285	200		M		supercont1.20	97.84	185	3e-90	7636	7452	SIG	19-20	7.443	5.27	5.177	5.24	ExpAA=3.20 First60=3.20 PredHel=0 Topology=o	0	0		15895	797	0	0	28.4791	11.8702	3.19805	4.0906	3.182	3.93906	12.5861	3.06363	0.958827	3.06363	0.368026	hypothetical secreted protein precursor	conserved hypothetical protein|protein_coding|supercont1.441:666495-	1.2	AAEL009955-PA	31	47	2
AeSigP-221274	72	AeSigP-221274	216		M		supercont1.31	99.54	216	2e-113	3216	3002	SIG	-1	7.98	8.39			ExpAA=0.01 First60=0.01 PredHel=0 Topology=o	0	0		3329	368	1.33471e-156	2.06781e-156	12.899	39.4907	12.1242	3.42354	2.32853	1.86043	4.38774	1.25172	0.530737	1.25172	0.0760263	hypothetical secreted protein precursor	adenosine deaminase|protein_coding|supercont1.1618:2715- 13587:1|gene:AAEL015233	4.4	AAEL015233-PA	34	42	14
AeSigP-138837	139	AeSigP-138837	425		M		supercont1.182	100	425	0	23884	24308	SIG	18-19	15.499	9.72	13.561	10.12	ExpAA=0.09 First60=0.02 PredHel=0 Topology=o	0	0	1 | 98 AVHRSKR|GR 0.586 *ProP* |	3651	286	1.31119e-213	2.13537e-213	18.1886	10.782	3.97593	2.90328	0.732801	4.76222	3.86701	1.25273	1.54273	1.25273	0.0815523	hypothetical secreted protein precursor	3-hydroxyacyl-coa dehyrogenase|protein_coding|supercont1.69:209794-	4.5	AAEL002842-PA	40	55	14
AeSigP-158589	53	AeSigP-158589	159		M		supercont1.271	100	159	2e-84	19135	18977	SIG	-1	5.883	4.78			ExpAA=0.36 First60=0.36 PredHel=0 Topology=o	0	0		803	86	4.16298e-40	5.49346e-40	13.1967	8.8477	3.32956	2.69091	0.901518	2.50044	2.51916	0.830205	0.824035	0.830205	0.0178885	hypothetical secreted protein precursor	WD-repeat protein|protein_coding|supercont1.188:1848477-	3.4	AAEL006075-PA	27	46	13
AeSigP-208328	104	AeSigP-208328	313		M								SIG	16-17	11.861	6.94	10.011	6.92	ExpAA=12.26 First60=12.18 PredHel=0 Topology=o	0	4		108965	0	0	0	155796	751.021	366.464	2.34617		3666.09	3666.09	1561.59	1561.59	1561.59	2.33512	hypothetical secreted protein precursor	hypothetical protein|protein_coding|supercont1.180:810380-812608:-	1.2	AAEL005935-PA	27	41	18
AeSigP-3049	60	AeSigP-3049	180		M								SIG	16-17	6.854	8.86	4.999	9.02	ExpAA=4.30 First60=4.30 PredHel=0 Topology=o	0	0		66356	0	0	0	94874.3	963.489	489.184	2.24053		3292.75	3292.75	1468.63	1468.63	1468.63	1.4125	hypothetical secreted protein precursor	hypothetical protein|protein_coding|supercont1.33:3024510-	1.2	AAEL018236-PA	37	48	5
AeSigP-189005	54	AeSigP-189005	170		M		supercont1.638	95.35	172	5e-64	9046	8878	SIG	23-24	6.284	4.54	3.716	4.42	ExpAA=2.06 First60=2.06 PredHel=0 Topology=o	0	0		3485	22	0	0	216.642	18.3957	10.5202	2.02352	3.35788	25.8102	100.056	48.9276	12.6213	48.9276	0.072608	hypothetical secreted protein precursor	hypothetical protein|protein_coding|supercont1.18:2993716-	0.89	AAEL000905-PA	33	52	7
AeSigP-215878	74	AeSigP-215878	222		M		supercont1.470	98.65	222	1e-114	25111	24890	SIG	19-20	8.702	11.48	6.433	11.59	ExpAA=16.68 First60=16.44 PredHel=0 Topology=o	0	0		162144	10489	0	0	22.1001	1665.37	1135.06	1.65257	1.07262	4.17996	4.48634	2.71408	2.52873	2.71408	3.25978	hypothetical secreted protein precursor	hypothetical protein|protein_coding|supercont1.681:327317-359390:-	1.2	AAEL012347-PA	43	73	2
AeSigP-212516	89	AeSigP-212516	268		M		supercont1.233	98.68	152	3e-75	15622	15773	SIG	18-19	10.354	8.45	8.437	8.76	ExpAA=24.21 First60=24.21 PredHel=1 Topology=o4-26i	1	0		153432	5446	0	0	40.2742	1012.22	1832.96	0.597816	1.40731	4.22525	5.95383	9.95751	7.06654	9.95751	2.26668	hypothetical secreted protein precursor	odorant receptor|protein_coding|supercont1.476:885005-886394:- 1|gene:AAEL010409	2.7	AAEL010409-PA	18	58	13
AeSigP-206215	74	AeSigP-206215	223		M		supercont1.233	99.39	165	2e-85	15557	15721	SIG	20-21	8.162	9.94	6.033	10.38	ExpAA=17.13 First60=17.13 PredHel=1 Topology=i7-24o	1	1		129638	5336	0	0	34.7299	732.266	1342.31	0.603404	1.42215	3.83743	5.46338	9.05271	6.35854	9.05271	1.90521	hypothetical secreted protein precursor	hypothetical protein|protein_coding|supercont1.347:1051649-	1.6	AAEL008757-PA	28	52	10
Housekeeping
Amino acid metabolism
Ae-221341	305	Ae-221341	918		M	*	supercont1.121	99.56	457	0	9560	10016	CYT		34.722	5.44			ExpAA=0.00 First60=0.00 PredHel=0 Topology=o	0	0		23761	1522	0	0	22.3066	22.9091	13.8751	1.83063	4.13665	2.51743	10.5063	5.70242	1.36637	5.70242	0.489571	Kynurenine formamidase	conserved hypothetical protein|protein_coding|supercont1.121:1783977-	1e-175	AAEL004509-PA	98	99	100
Protein modification
Ae-195725	421	Ae-195725	1266		M	*	supercont1.570	98.63	583	0	10194	9612	CYT		48.803	9.04			ExpAA=123.94 First60=0.00 PredHel=6 Topology=i69-91o96-113i152-171o181-200i207-226o264-286i	6	14	1 | 416 RRQRNKK|SN 0.697 *ProP* |	35049	1111	0	0	45.065	52.5931	17.4943	3.25806	1.92394	7.07856	13.9158	4.22923	2.15129	4.22923	0.793059	DnaJ molecular chaperone homology domain - 15 OH-glycosylation sites - 15 NetOglyc sites - 6 predicted membrane helices	conserved hypothetical protein|protein_coding|supercont1.442:923526-	0	AAEL009967-PA	100	100	100
Hypothetical proteins
Ae-17199	234	Ae-17199	705		A	*	supercont1.30	98.14	700	0	24509	23815	CYT		27.31	8.36			ExpAA=22.53 First60=0.02 PredHel=1 Topology=o205-227i	1	0		1274	1	1.45751e-120	2.18038e-120	910.768	1.67676	7.69928	0.234703		8.35698	7.52319	31.1538	34.6066	31.1538	0.011386	hypothetical plasma membrane protein	hypothetical protein|protein_coding|supercont1.30:3474700-	1e-52	AAEL001335-PA	43	59	98
Ae-207961	170	Ae-207961	513		M	*	supercont1.836	100	201	7e-109	12136	12336	CYT		19.439	7.76			ExpAA=0.15 First60=0.00 PredHel=0 Topology=o	0	0		14758	80	0	0	260.502	38.8041	15.741	2.85511	0.378899	78.0022	40.799	14.1457	27.0447	14.1457	0.325387	hypothetical conserved protein	conserved hypothetical protein|protein_coding|supercont1.39:1446408-	2e-98	AAEL001702-PA	99	99	100
AeSigP-14095	52	AeSigP-14095	157		M		supercont1.185	98.05	154	7e-72	14600	14752	ANC		5.985	9.58	2.883	10.02	ExpAA=22.58 First60=22.58 PredHel=1 Topology=o10-32i	1	1		3503	428	1.79687e-151	2.7721e-151	11.6749	34.4581	10.3239	3.61095	8.0167	1.26333	10.1932	2.77102	0.343436	2.77102	0.0802158	Unknown product	tipe protein (temperature-induced paralytic	3.4	AAEL002127-PA	23	54	12
Ae-4701	121	Ae-4701	363		F		supercont1.68	89.78	362	3e-107	67	425	CYT		13.415	9.5			ExpAA=0.00 First60=0.00 PredHel=0 Topology=o	0	0		1859	3	3.45726e-174	5.4528e-174	664.489	12.4309	9.35115	1.44031	0.147433	32.3231	33.8686	22.6143	21.5824	22.6143	0.0365482	Unknown product	PNR-like nuclear receptor|protein_coding|supercont1.297:945864-	1.1	AAEL008043-PA	30	43	17
Ae-195958	117	Ae-195958	354		L	*	supercont1.16	98.87	354	0	24294	23941	CYT		13.404	9.93			ExpAA=0.00 First60=0.00 PredHel=0 Topology=o	0	0		1411	19	4.06356e-124	6.10637e-124	100.871	8.56212	3.10372	2.7959	1.40403	10.6579	20.719	6.87054	3.53422	6.87054	0.0315877	Unknown product	40S ribosomal protein S8|protein_coding|supercont1.373:398773-416256:-	7e-05	AAEL009151-PA	39	68	37
Ae-210881	141	Ae-210881	423		R		supercont1.836	99.27	410	0	23313	23722	BL/SIG		15.294	9.71			ExpAA=0.00 First60=0.00 PredHel=0 Topology=o	0	7		2972967	4713	0	0	901.714	14037.7	8959.44	1.75649	0.145446	809.396	119.168	67.8427	460.791	67.8427	60.6082	conserved hypothetical protein	zinc finger protein, putative|protein_coding|supercont1.492:248212-251061:-	0.55	AAEL010637-PA	26	42	19
AeSigP-216861	70	AeSigP-216861	218		M		supercont1.286	100	147	4e-77	17724	17870	ANC		7.932	8.94	4.347	5.32	ExpAA=26.24 First60=26.20 PredHel=1 Topology=i21-43o	1	0		5875	147	0	0	56.7564	32.769	13.6244	2.67528	1.33145	11.3937	16.0423	5.91995	4.2045	5.91995	0.129075	Unknown product	conserved hypothetical protein|protein_coding|supercont1.661:147271-	0.047	AAEL012153-PA	26	57	6
Ae-87947	171	Ae-87947	516		M	*	supercont1.790	100	153	3e-80	2187	2035	CYT		19.219	5.12			ExpAA=0.01 First60=0.01 PredHel=0 Topology=o	0	1		5671	76	0	0	105.302	31.1038	9.70253	3.80937	0.790876	15.571	15.0124	3.76766	3.90785	3.76766	0.129281	hypothetical protein with Immunoglobulin like domain	conserved hypothetical protein|protein_coding|supercont1.790:269065-314781:-	2e-99	AAEL013104-PA	100	100	100
AeSigP-218832	94	AeSigP-218832	283		M		supercont1.920	100	176	3e-94	22274	22099	ANC		11.023	9.63			ExpAA=48.79 First60=25.20 PredHel=2 Topology=i29-51o71-93i	2	0	1 | 28 PVHRRRR|FI 0.644 *ProP* |	632070	8262	0	0	109.369	1826.63	373.423	5.44084	1.1573	23.9176	27.7024	5.09063	4.39512	5.09063	14.9933	Unknown product	hypothetical protein|protein_coding|supercont1.1491:57087-	3e-12	AAEL015112-PA	55	61	33
Ae-71547	79	Ae-71547	237		E		supercont1.1256	100	237	9e-131	7884	8120	CYT		9.164	9.94			ExpAA=0.00 First60=0.00 PredHel=0 Topology=o	0	0		2287	177	2.13307e-135	3.24358e-135	18.3702	16.9866	5.42621	3.12011	3.19079	3.14526	10.633	3.21804	0.951904	3.21804	0.051995	Unknown product	hypothetical protein|protein_coding|supercont1.2051:2528-3940:-	0.69	AAEL015402-PA	34	51	10
AeSigP-206802	90	AeSigP-206802	278		M		supercont1.379	98.56	278	3e-143	6558	6834	SIG	23-24	10.268	9.3	7.545	9.25	ExpAA=46.29 First60=23.78 PredHel=2 Topology=o22-44i64-86o	2	0		1550	23	4.38515e-135	6.66609e-135	92.3398	9.28534	3.19443	3.14437	1.23509	12.9832	20.8123	6.25099	3.8995	6.25099	0.0349289	Hypothetical membrane protein	gustatory receptor Gr17|protein_coding|supercont1.340:244814-	7.8	AAEL017097-PA	28	41	11
Transposable elements
Ae-229487	1036	Ae-229487	3111	Y	N	*	supercont1.298	97.99	2688	0	8013	10700	CYT		113.725	9.2			ExpAA=1.04 First60=0.01 PredHel=0 Topology=o	0	0	1 | 279 GLMRYKR|LV 0.668 *ProP* |	32260	207	0	0	221.753	26.0534	10.3114	2.75024	1.08612	28.1449	39.7308	14.1208	10.003	14.1208	0.713743	Gypsy13-I_SP	hypothetical protein|protein_coding|supercont1.139:358954-362217:-	9e-90	AAEL005015-PA	30	49	73
AeTE-217185	225	AeTE-217185	675	Y	V		supercont1.298	98.24	455	0	6706	7160	CYT		25.203	8.87			ExpAA=0.00 First60=0.00 PredHel=0 Topology=o	0	1		8601	48	0	0	250.97	7.77266	3.60786	2.37507	1.088	31.1209	43.8467	18.1403	12.8754	18.1403	0.185825	Gypsy-50-I_NV_frame1_12-309	hypothetical protein|protein_coding|supercont1.61:436745-446933:-	3e-40	AAEL017067-PA	62	77	20
AeTE-196013	151	AeTE-196013	456		C	*	supercont1.523	97.59	456	0	9052	9507	SIG	23-24	15.983	8.94	13.535	8.85	ExpAA=0.55 First60=0.00 PredHel=0 Topology=o	0	0		13408	18	0	0	1008.97	22.5452	8.59055	2.87191	0.377379	179.721	151.36	52.2387	62.027	52.2387	0.298194	Gypsy-591_AA-LTR_frame6_230-397	hypothetical protein|protein_coding|supercont1.258:1057156-1210684:-	1.9	AAEL018140-PA	28	50	3
Viral products
Ae-200358	502	Ae-200358	1509		V	*	supercont1.435	83.75	80	3e-05	341	420	CYT		57.835	6.6			ExpAA=0.16 First60=0.01 PredHel=0 Topology=o	0	0		379342	0	0	0	542375	223.792	109.142	2.29699		2875.71	2875.71	1250.95	1250.95	1250.95	8.13004	RNA dependent RNA polymerase	conserved hypothetical protein|protein_coding|supercont1.1145:112889-	1e-21	AAEL014517-PA	24	46	75
AeSigP-212951	81	AeSigP-212951	244		M								SIG	17-18	9.086	6.81	7.035	5.75	ExpAA=2.51 First60=0.65 PredHel=0 Topology=o	0	0		54016	0	0	0	77230.9	573.677	276.571	2.36992		2181.1	2181.1	919.327	919.327	919.327	1.15988	RNA-directed RNA polymerase	conserved hypothetical protein|protein_coding|supercont1.151:2068563-	2	AAEL005315-PA	39	50	17
Ae-206778	987	Ae-206778	2964		P	*	supercont1.286	77.37	539	1e-18	24042	24580	CYT		109.998	8.44			ExpAA=0.53 First60=0.00 PredHel=0 Topology=o	0	8		530177	0	0	0	758035	172.731	113.781	1.69846		1982.15	1982.15	1166.03	1166.03	1166.03	10.7372	replicase	hypothetical protein|protein_coding|supercont1.143:1615092-	0.002	AAEL018332-PA	22	40	9
AeTE-217878	387	AeTE-217878	1161		R		supercont1.68	83.42	1188	0	24360	23207	CYT		41.326	9.59			ExpAA=0.00 First60=0.00 PredHel=0 Topology=o	0	0	9 | 4 ---RSLR|SF 0.605 *ProP* | 28 ASSRSLR|SF 0.697 *ProP* | 139 ASSRSLR|SF 0.735 *ProP* | 161 ASSRSLR|SF 0.735 *ProP* | 183 ASSRSLR|SF 0.735 *ProP* | 205 TSSRSLR|SF 0.784 *ProP* | 227 ASSRSLR|SF 0.728 *ProP* | 325 ASSRSSR|SF 0.740 *ProP* | 377 ASSRSLR|SF 0.735 *ProP* |	9133	53	0	0	241.818	19.5431	13.6027	1.5317	0.520118	35.6341	35.316	22.5858	22.7892	22.5858	0.182766	iridovirus protein	myosin heavy chain, nonmuscle or smooth	2e-08	AAEL005733-PA	22	43	24
AeSigP-204361	173	AeSigP-204361	527		M		supercont1.286	98.87	353	0	24392	24744	SIG	16-17	19.458	8.72	17.658	8.74	ExpAA=0.08 First60=0.08 PredHel=0 Topology=o	0	4		3866	141	6.49723e-294	1.11233e-293	38.9262	9.05689	2.97201	3.29318	1.99346	7.6119	16.973	4.91764	2.20542	4.91764	0.0876179	polyprotein, partial - probable fragment - signalP detected	hypothetical protein|protein_coding|supercont1.286:1406797-	6e-31	AAEL007866-PA	85	88	28
Ae-197779	1128	Ae-197779	3387		G	*	supercont1.286	99.38	2596	0	14665	17260	SIG	44-45	126.995	7.18	121.898	6.99	ExpAA=243.65 First60=32.14 PredHel=12 Topology=i7-24o39-61i74-96o101-123i130-152o162-184i204-223o227-249i309-331o1000-1022i1054-1076o1091-1108i	12	0		44931	1071	0	0	59.9266	27.2274	11.4757	2.60197	1.51592	8.84925	14.2463	5.38121	3.34261	5.38121	0.985181	cell fusing agent polyprotein	cytochrome B561|protein_coding|supercont1.562:667669- 705619:1|gene:AAEL011281	0.68	AAEL011281-PA	26	43	35
Ae-200529	532	Ae-200529	1599		D	*	supercont1.286	98.69	1599	0	21312	22893	CYT		59.659	5.36			ExpAA=8.01 First60=0.00 PredHel=0 Topology=o	0	1		9945	383	0	0	37.029	9.26671	3.79076	2.65701	2.97186	4.4009	13.9091	5.0462	1.59665	5.0462	0.219006	Rhabdovirus nucleocapsid protein	nucleoprotein, putative|protein_coding|supercont1.59:2377363-	0	AAEL002535-PA	84	93	99
AeSigP-204365	109	AeSigP-204365	335		M		supercont1.286	97.91	335	2e-172	22935	23269	ANC		12.175	10.32	8.525	9.16	ExpAA=57.70 First60=26.27 PredHel=2 Topology=i21-43o86-108i	2	0		6440	139	0	0	65.7698	17.373	7.07871	2.69419	1.00761	12.5031	13.3919	4.90717	4.5815	4.90717	0.1419	Genome polyprotein	cytochrome B561|protein_coding|supercont1.562:667669- 705619:1|gene:AAEL011281	0.022	AAEL011281-PA	29	49	24
AeSigP-3169	458	AeSigP-3169	1382		M		supercont1.1	99.2	1375	0	8870	7496	SIG	20-21	52.725	6.44	50.405	6.33	ExpAA=11.34 First60=11.33 PredHel=0 Topology=o	0	0		4396	199	0	0	31.4265	5.25241	2.25513	2.40371	2.82258	3.48584	10.8669	4.22602	1.35561	4.22602	0.0961253	outer coat protein - probable fragment - signalP detected	hypothetical protein|protein_coding|supercont1.286:1316708-	7e-25	AAEL007844-PA	26	43	40
Male SG 5 x > Fem SG
Enzymes
Lipases
Ae-212377	382	Ae-212377	1149		M	*	supercont1.17	99.66	890	0	25791	24902	SIG	22-23	41.843	6	39.498	5.84	ExpAA=16.05 First60=15.95 PredHel=1 Topology=i7-26o	1	1		15418	786	0	0	28.0106	0.390035	87.721	0.00490885	0.150153	0.253036	0.0434656	8.83291	51.421	8.83291	0.00426652	salivary lipase	vitellogenin,, putative|protein_coding|supercont1.17:1449580-1450836:-	0	AAEL000828-PA	99	99	96	putative salivary lipase	8E-016	gi|38350677	29	43
Maltase
Ae-195553	532	Ae-195553	1599		G	*	supercont1.7	99.27	1508	0	23063	21556	CYT		61.317	5.58			ExpAA=2.61 First60=0.01 PredHel=0 Topology=o	0	0		7596984	300607	0	0	36.1334	1775.56	16086.2	0.122506	0.311127	4.04068	1.25752	10.2649	32.9832	10.2649	41.5339	Probable maltase precursor - probable fragment	Probable maltase Precursor (EC	0	AAEL000392-PB	99	99	92	Probable maltase precursor	0.0	gi|126713	99	99
Serine proteases
Ae-207745	313	Ae-207745	942	Y	Q	*	supercont1.164	100	320	1e-179	10541	10222	SIG	27-28	31.4	8.62	28.556	8.53	ExpAA=5.23 First60=4.70 PredHel=0 Topology=o	0	0		621213	14918	0	0	59.5346	418.891	2644.79	0.176739	0.360243	7.78003	2.81153	15.9067	44.0168	15.9067	4.4607	trypsin-epsilon, - signalP detected	trypsin-epsilon, putative|protein_coding|supercont1.164:359970-361177:-	1e-166	AAEL005596-PA	92	92	106	putative serine protease	1E-168	gi|18568306	92	92
Ae-209681	281	Ae-209681	846		M	*	supercont1.1737	93.62	392	5e-163	20259	20650	SIG	21-22	31.075	9.85	28.73	9.85	ExpAA=10.43 First60=10.37 PredHel=0 Topology=o	0	0		153510	5802	0	0	37.8227	59.4133	428.517	0.152618	0.107973	12.5282	1.38085	9.04549	82.0682	9.04549	0.999754	salivary chymotrypsin-like enzyme - signalP detected	serine-type enodpeptidase, |protein_coding|supercont1.1737:19946-	1e-160	AAEL015294-PA	96	98	100	salivary chymotrypsin-like enzyme	1E-164	gi|94468410	98	98
Ae-210824	249	Ae-210824	747	Y	A		supercont1.1737	93.62	392	5e-163	20259	20650	CYT		24.503	8.93			ExpAA=0.71 First60=0.27 PredHel=0 Topology=o	0	0		117778	4130	0	0	40.7641	120.206	938.867	0.140842	0.102204	12.9916	1.36565	9.69341	92.215	9.69341	0.722327	salivary chymotrypsin-like enzyme	serine-type enodpeptidase, |protein_coding|supercont1.1737:19946-	1e-124	AAEL015294-PA	87	89	89	salivary chymotrypsin-like enzyme	1E-129	gi|94468410	90	90
Ae-209680	241	Ae-209680	726		G	*	supercont1.1737	99.75	393	0	20258	20650	CYT		26.869	9.96			ExpAA=0.12 First60=0.00 PredHel=0 Topology=o	0	0		106124	4884	0	0	31.0612	21.8385	150.449	0.162901	0.112074	9.57665	1.09678	6.73035	58.7667	6.73035	0.715079	serine-type enodpeptidase,	serine-type enodpeptidase, |protein_coding|supercont1.1737:19946-	1e-140	AAEL015294-PB	98	98	89	salivary chymotrypsin-like enzyme	1E-136	gi|94468410	92	94
Antigen 5 related
Ae-210811	259	Ae-210811	780		M	*	supercont1.64	97.45	275	4e-136	13744	13470	SIG	20-21	28.406	9.1	26.31	9.15	ExpAA=0.27 First60=0.09 PredHel=0 Topology=o	0	0		1397287	30568	0	0	65.3541	812.695	6094.7	0.146946	0.221019	11.5426	2.55598	17.3936	78.5481	17.3936	8.83756	salivary antigen-5 related protein - signalP detected	venom allergen|protein_coding|supercont1.64:662864-663819:- 1|gene:AAEL002693	1e-151	AAEL002693-PA	97	98	100	putative secreted protein	1E-155	gi|18568308	99	99
Ae-210812	259	Ae-210812	780		M	*	supercont1.64	97.09	275	9e-134	13744	13470	SIG	20-21	28.478	9.06	26.382	9.11	ExpAA=0.26 First60=0.09 PredHel=0 Topology=o	0	0		1278450	31717	0	0	57.6297	630.529	4886.24	0.142169	0.22267	9.82073	2.19073	15.4089	69.076	15.4089	7.88764	salivary antigen-5 related protein - signalP detected	venom allergen|protein_coding|supercont1.64:662864-663819:- 1|gene:AAEL002693	1e-152	AAEL002693-PA	98	99	100	putative secreted protein	1E-153	gi|18568308	98	99
Immunity related
Gram negative binding protein
Ae-196944	418	Ae-196944	1257		M	*	supercont1.99	99.49	784	0	17906	18689	SIG	24-25	46.372	5.52	43.878	5.41	ExpAA=7.78 First60=7.77 PredHel=0 Topology=o	0	0		139416	4893	0	0	40.7303	16.4609	129.874	0.142633	0.772632	2.67272	2.08055	14.5809	18.731	14.5809	0.848472	beta-1,3-glucan-binding protein - signalP detected	Gram-Negative Binding Protein (GNBP) or Beta-1 3-Glucan Binding Protein	0	AAEL003889-PA	99	99	100	putative secreted protein	1E-108	gi|18568294	52	64
TIL domain containing peptide
Ae-16251	66	Ae-16251	201		C	*	supercont1.53	95.52	201	7e-88	15341	15541	CYT		7.346	8.07			ExpAA=0.00 First60=0.00 PredHel=0 Topology=o	0	1		2491	161	7.07181e-160	1.09944e-159	21.985	2.4052	13.8246	0.193842	0.288823	3.46038	1.09121	5.60283	17.7674	5.60283	0.0191222	TIL domain-containing cysteine-rich salivary secreted peptide	cysteine-rich venom protein, putative|protein_coding|supercont1.159:1049809-	3e-08	AAEL005487-PA	37	52	60	TIL domain-containing cysteine-rich salivary secreted peptide	1E-006	gi|94468538	32	48
Mucins
Nematocera mucin I family
Ae-208617	158	Ae-208617	477		M	*	supercont1.695	99.53	427	0	12386	12812	SIG	23-24	16.437	9.58	13.854	9.6	ExpAA=5.97 First60=5.97 PredHel=0 Topology=o	0	44		574463	28651	0	0	28.6666	110.66	2927.14	0.041997	0.0424039	7.81061	0.333081	7.93081	185.974	7.93081	1.2506	salivary mucin 6 - 44 OH-glycosylation sites - signalP detected	conserved hypothetical protein|protein_coding|supercont1.695:212276-	2e-83	AAEL012423-PA	99	100	100	putative salivary mucin 6	7E-085	gi|94468644	99	100
Ae-208616	178	Ae-208616	537		L	*	supercont1.695	99.24	395	0	12386	12780	BL	17-18	18.178	6.37	16.379	5.19	ExpAA=0.00 First60=0.00 PredHel=0 Topology=o	0	53		668996	28474	0	0	33.5914	139.307	3741.16	0.0423493	0.0426719	8.68275	0.372899	8.80503	205.021	8.80503	1.43633	salivary mucin 6 - 53 OH-glycosylation sites - 53 NetOglyc sites	conserved hypothetical protein|protein_coding|supercont1.695:212276-	7e-75	AAEL012423-PA	96	99	95	putative salivary mucin 6	2E-076	gi|94468644	96	99
8.3 kDa mucin family
Ae-207003	97	Ae-207003	294		M	*	supercont1.124	95.26	232	9e-104	853	622	SIG	-1	10.113	6.25			ExpAA=0.04 First60=0.04 PredHel=0 Topology=o	0	19		3047322	62642	0	0	69.5528	2053.9	15125.6	0.149708	0.0596467	40.9218	2.44384	16.324	273.343	16.324	19.5389	8.5 kDa secreted protein	hypothetical protein|protein_coding|supercont1.250:521072-	0.0009	AAEL018139-PA	32	44	4	putative 8.3 kDa secreted protein	9E-040	gi|18568290	79	85
Ae-207002	96	Ae-207002	291		M	*	supercont1.124	96	300	5e-142	921	622	SIG	18-19	10.156	6.63	8.283	6.38	ExpAA=15.89 First60=15.89 PredHel=0 Topology=o	0	19		5654288	84819	0	0	95.3121	2926.43	23420.1	0.138957	0.0596568	52.8459	3.1554	22.7077	380.304	22.7077	34.039	8.5 kDa secreted protein	hypothetical protein|protein_coding|supercont1.250:521072-	0.001	AAEL018139-PA	33	47	4	putative 8.3 kDa secreted protein	5E-053	gi|18568290	100	100
SG3 mucin
Ae-200098	129	Ae-200098	387		M		supercont1.18	98.5	266	3e-138	24534	24799	SIG	20-21	14.51	6.2	12.406	5.9	ExpAA=17.52 First60=17.52 PredHel=1 Topology=o4-26i	1	2		1401776	39373	0	0	50.9023	1019.09	13304.2	0.0843993	0.0365941	30.6775	1.12762	13.3604	363.477	13.3604	5.68876	salivary secreted peptide with WWW domain - probable fragment - signalP detected	hypothetical protein|protein_coding|supercont1.219:533657-	0.34	AAEL006741-PA	28	47	9	putative secreted protein precursor	6E-055	gi|65306516	87	90
Ae-208365	108	Ae-208365	327		L	*	supercont1.18	97.9	286	2e-145	24558	24843	CYT		12.24	6.37			ExpAA=0.02 First60=0.02 PredHel=0 Topology=o	0	1		1210022	43997	0	0	39.3214	1140.36	15175.9	0.0864686	0.042029	20.6349	0.869703	10.0579	238.637	10.0579	4.83168	salivary secreted peptide with WWW domain	hypothetical protein|protein_coding|supercont1.301:792702-793697:-	0.14	AAEL017345-PA	34	51	16	salivary secreted peptide with WWW domain	5E-061	gi|94468426	98	100
Other mucin
Ae-208127	100	Ae-208127	303		M	*	supercont1.124	97.69	303	3e-153	10271	9969	SIG	24-25	10.45	9.79	7.894	9.79	ExpAA=5.38 First60=4.92 PredHel=0 Topology=o	0	13		61463	794	0	0	110.539	118.422	706.085	0.185248	0.155124	31.8646	5.1565	27.829	171.969	27.829	0.459782	salivary secreted proline-rich mucin - 13 OH-glycosylation sites - signalP detected	hypothetical protein|protein_coding|supercont1.1241:69736-	0.002	AAEL014732-PA	38	47	13	salivary secreted proline-rich mucin	4E-055	gi|94468436	100	100
Sialonematoceran families
56 kDa family
Ae-195319	380	Ae-195319	1143		L	*	supercont1.368	100	1143	0	24586	23444	CYT		42.211	9.06			ExpAA=0.01 First60=0.00 PredHel=0 Topology=o	0	0		4450331	148445	0	0	42.864	1714.58	10401.5	0.183225	0.344468	5.95209	2.05111	11.1943	32.4847	11.1943	32.8843	56.5 kDa secreted protein	conserved hypothetical protein|protein_coding|supercont1.368:573444-575036:-	0	AAEL009081-PA	100	100	72	putative 56.5 kDa secreted protein	0.0	gi|18568292	100	100
30.5 kDa family
Ae-207996	275	Ae-207996	828		M	*	supercont1.280	100	648	0	6962	6315	SIG	20-21	30.532	5.3	28.462	4.97	ExpAA=20.75 First60=20.27 PredHel=1 Topology=i5-27o	1	0		1904241	69160	0	0	39.3667	616.799	4906.48	0.139348	0.263642	5.65616	1.49232	10.7091	40.5895	10.7091	11.5167	30.5 kDa secreted protein	conserved hypothetical protein|protein_coding|supercont1.280:431081-431962:-	1e-156	AAEL007776-PA	100	100	100	putative 30.5 kDa secreted protein	1E-157	gi|18568320	100	100
AeSigP-211414	61	AeSigP-211414	185		M		supercont1.280	100	185	8e-100	21593	21777	SIG	20-21	6.749	5.71	4.634	4.21	ExpAA=22.23 First60=22.23 PredHel=1 Topology=o4-26i	1	0		77891	3650	0	0	30.5031	216.298	2606.44	0.0920196	0.317066	2.98567	0.949855	10.3212	32.4426	10.3212	0.338006	30.5 kDa secreted protein second family member	conserved hypothetical protein|protein_coding|supercont1.280:371593-	4e-28	AAEL007780-PA	100	100	22	putative 30.5 kDa secreted protein second family member	1E-029	gi|94468432	100	100
hyp10/hyp12 anopheline type family
Ae-208404	102	Ae-208404	309		M	*	supercont1.18	99.35	309	8e-169	6081	5773	SIG	20-21	10.555	8.74	8.485	6.12	ExpAA=0.14 First60=0.14 PredHel=0 Topology=o	0	6		494077	6350	0	0	111.23	310.497	2111.21	0.160475	0.0573296	75.431	4.3832	27.3131	470.035	27.3131	3.36145	8.5 kDa secreted peptide	hypothetical protein|protein_coding|supercont1.18:1055773-1056081:-	1e-55	AAEL000886-PA	99	99	100	putative 8.5 kDa secreted peptide	3E-057	gi|94468396	99	99
Ae-205442	97	Ae-205442	291		M		supercont1.18	97.98	248	3e-125	6081	5834	SIG	20-21	10.22	6.51	8.057	4.86	ExpAA=0.33 First60=0.33 PredHel=0 Topology=o	0	6		269338	2618	0	0	147.038	774.418	4979.04	0.175574	0.0441869	137.533	6.33529	36.0815	783.294	36.0815	1.90883	8.5 kDa secreted peptide	hypothetical protein|protein_coding|supercont1.18:1055773-1056081:-	3e-43	AAEL000886-PA	87	90	91	putative 8.5 kDa secreted peptide	8E-046	gi|94468396	89	92
7.1 kDa His rich peptide
Ae-89527	99	Ae-89527	300		M	*	supercont1.124	100	300	3e-168	24414	24713	SIG	18-19	11.355	11.59	9.497	11.58	ExpAA=18.04 First60=18.04 PredHel=1 Topology=i3-20o	1	1		845317	30229	0	0	39.9807	1323.57	10897.8	0.136838	0.0554012	21.1467	1.17481	8.58528	154.535	8.58528	4.97893	7.1 kDa salivary secreted peptide - signalP detected	hypothetical protein|protein_coding|supercont1.124:1499414-	2e-56	AAEL004585-PA	100	100	100	putative 7.1 kDa salivary secreted peptide	3E-038	gi|94468690	74	75
Ae-203377	80	Ae-203377	243		M	*	supercont1.124	92.81	153	2e-54	24561	24713	SIG	18-19	9.003	11.54	7.105	11.53	ExpAA=18.58 First60=18.58 PredHel=1 Topology=i3-20o	1	1		2167921	41550	0	0	74.5986	2508.32	18651.3	0.149729	0.0672551	38.0466	2.5623	17.1128	254.101	17.1128	13.7999	7.1 kDa salivary secreted peptide - signalP detected	hypothetical protein|protein_coding|supercont1.124:1499414-	8e-37	AAEL004585-PA	74	75	100	putative 7.1 kDa salivary secreted peptide	3E-045	gi|94468690	100	100
W rich peptide
AeSigP-208508	91	AeSigP-208508	281		M		supercont1.124	97.69	216	3e-106	6638	6853	SIG	25-26	10.225	5.51	7.502	5.48	ExpAA=14.50 First60=14.50 PredHel=0 Topology=o	0	0		869020	17402	0	0	71.396	1124.54	6357.97	0.198152	0.133839	25.7811	3.45866	17.4543	130.105	17.4543	6.74843	W-rich salivary secreted peptide - probable fragment - signalP detected	conserved hypothetical protein|protein_coding|supercont1.124:1531638-	8e-37	AAEL004597-PA	95	98	71	putative secreted protein precursor	3E-038	gi|65306524	95	98
Ae-208507	86	Ae-208507	261		M	*	supercont1.124	97.67	258	6e-129	6638	6895	SIG	25-26	9.93	6.53	7.172	6.75	ExpAA=15.02 First60=15.00 PredHel=0 Topology=o	0	0		829558	14323	0	0	82.8039	262.245	1486.59	0.197883	0.132966	27.289	3.63689	18.3787	137.902	18.3787	6.43016	W-rich salivary secreted peptide - signalP detected	conserved hypothetical protein|protein_coding|supercont1.124:1531638-	1e-46	AAEL004597-PA	96	98	85	putative secreted protein precursor	4E-048	gi|65306524	96	98
Hyp 6.2 kDa superfamily
Ae-201169	107	Ae-201169	324		M	*	supercont1.453	99.38	324	1e-177	17110	17433	SIG	28-29	11.541	6.53	8.522	4.72	ExpAA=0.41 First60=0.39 PredHel=0 Topology=o	0	1		36228	427	0	0	121.023	17.3868	134.178	0.146249	0.170188	23.3416	4.26003	29.1162	159.534	29.1162	0.224224	8.5 kDa secreted salivary peptide	conserved hypothetical protein|protein_coding|supercont1.194:1777819-	4.5	AAEL006207-PA	29	46	6	putative 8.5 kDa secreted salivary peptide	4E-059	gi|94468568	99	99
Hypothetical secreted proteins
Ae-204227	376	Ae-204227	1131		M	*	supercont1.345	99.42	867	0	21776	20910	SIG	15-16	42.169	4.41	40.53	4.38	ExpAA=3.09 First60=3.09 PredHel=0 Topology=o	0	6		2529	161	2.76162e-163	4.30743e-163	22.3204	0.542962	5.8225	0.101494	0.159731	2.1954	0.571201	5.5275	21.2448	5.5275	0.0120799	Conserved secreted protein precursor	hypothetical protein|protein_coding|supercont1.345:945910-947287:-	0	AAEL008746-PA	98	98	100
AeSigP-207051	69	AeSigP-207051	215		M		supercont1.124	100	168	1e-89	13294	13461	SIG	19-20	7.418	6.69	5.474	6	ExpAA=4.86 First60=4.69 PredHel=0 Topology=o	0	1		433532	10766	0	0	57.5698	1215.62	6102.33	0.219578	0.18623	14.306	2.66949	12.157	65.1504	12.157	3.6524	secreted protein precursor	conserved hypothetical protein|protein_coding|supercont1.65:1606340-1630699:-	3.4	AAEL002711-PA	32	51	5	putative secreted protein precursor	2E-026	gi|65306522	98	100
AeSigP-5575	57	AeSigP-5575	173		M		supercont1.124	98.82	169	2e-85	13429	13261	SIG	17-18	6.365	10.69	4.553	11.54	ExpAA=2.13 First60=2.13 PredHel=0 Topology=o	0	0		266011	6884	0	0	55.2413	1372.86	8118.3	0.188188	0.202695	12.1318	2.4638	13.0919	64.4647	13.0919	2.00159	hypothetical secreted protein precursor	leucine-rich immune protein (Coil-less)|protein_coding|supercont1.738:493668-	1.6	AAEL012763-PA	26	40	17
AeSigP-214487	51	AeSigP-214487	154		M		supercont1.164	97.3	148	3e-68	10861	11008	SIG	27-28	5.646	11.7	2.691	12	ExpAA=22.75 First60=22.75 PredHel=1 Topology=o10-32i	1	0		84516	2444	0	0	49.4229	322.445	2266.77	0.160874	0.458284	4.21676	1.93904	12.0516	26.2082	12.0516	0.561022	hypothetical secreted protein precursor	tuberin|protein_coding|supercont1.713:420999-437866:- 1|gene:AAEL012583	13	AAEL012583-PA	47	65	1
AeSigP-206218	73	AeSigP-206218	227		M		supercont1.124	99.38	161	5e-83	790	950	SIG	38-39	8.939	10.24	4.207	8.61	ExpAA=19.97 First60=19.97 PredHel=1 Topology=i19-38o	1	0		2299701	23188	0	0	141.794	2581.83	23173.9	0.124214	0.0626441	69.7027	4.37632	35.2321	561.15	35.2321	12.6653	hypothetical secreted protein precursor	conserved hypothetical protein|protein_coding|supercont1.1104:57194-70071:-	10	AAEL014410-PA	47	60	5
AeSigP-202231	83	AeSigP-202231	257		M		supercont1.7	99.26	135	2e-67	22857	22723	SIG	17-18	9.674	10.72	7.804	10.43	ExpAA=0.01 First60=0.01 PredHel=0 Topology=o	0	2		1143532	31843	0	0	51.3439	1502.82	15653.6	0.108081	0.552653	3.20013	1.76921	16.369	29.6081	16.369	5.59266	hypothetical secreted protein precursor	cytochrome P450|protein_coding|supercont1.1188:73219-74892:- 1|gene:AAEL014613	5.8	AAEL014613-PA	37	58	5
Housekeeping
Signal transduction
Ae-131715	655	Ae-131715	1965		M		supercont1.71	99.95	1925	0	24380	22456	CYT		70.813	4.61			ExpAA=0.11 First60=0.11 PredHel=0 Topology=o	0	1		175864	1033	0	0	243.178	47.0662	388.301	0.136058	0.190805	31.0897	7.8363	57.5341	228.26	57.5341	1.03425	PDZ domain found in a variety of Eumetazoan signaling molecules	hypothetical protein|protein_coding|supercont1.92:464580-	2e-53	AAEL017560-PA	43	60	35
Ion regulation
Ae-210115	379	Ae-210115	1140		M	*	supercont1.516	99.91	1064	0	23225	22162	SIG	24-25	44.574	9.22	41.751	8.99	ExpAA=0.08 First60=0.07 PredHel=0 Topology=o	0	0		36568	4769	0	0	10.961	6.99534	95.2341	0.0811899	0.727165	0.491833	0.360336	4.43272	6.05034	4.43272	0.143237	carbonic anhydrase - signalP detected	carbonic anhydrase|protein_coding|supercont1.516:497162-506209:-	0	AAEL010893-PA	100	100	100
Hypothetical proteins
Ae-92535	60	Ae-92535	180		S		supercont1.888	94.34	159	3e-62	20477	20319	CYT		6.979	10.07			ExpAA=13.73 First60=13.73 PredHel=1 Topology=o4-21i	1	0		1683499	12	0	0	185156	6824.84	45025.9	0.169366	0.478267	3511.06	2741.81	16188.4	20730.3	16188.4	11.7096	Hypothetical protein	conserved hypothetical protein|protein_coding|supercont1.562:479516-	2.7	AAEL011285-PB	25	50	20
AeSigP-220470	53	AeSigP-220470	161		M		supercont1.7	99.38	161	3e-83	21804	21964	BL	26-27	5.769	10.31	2.957	11.52	ExpAA=0.25 First60=0.25 PredHel=0 Topology=o	0	0		1016824	46345	0	0	31.3691	2102.06	18703.9	0.124515	0.188305	5.58131	1.0514	8.44395	44.8241	8.44395	5.63847	Unknown product	conserved hypothetical protein|protein_coding|supercont1.439:456254-457181:-	1.2	AAEL009938-PA	41	58	10
Ae-215740	67	Ae-215740	204		H	*	supercont1.695	98.53	204	4e-102	13046	12845	CYT		8.437	10.08			ExpAA=21.73 First60=21.73 PredHel=1 Topology=i21-43o	1	0		107767	8903	0	0	17.3049	160.238	3451.19	0.0520834	0.0342678	7.24545	0.251291	4.82436	139.1	4.82436	0.28267	Unknown product	hypothetical protein|protein_coding|supercont1.1058:226075-	5.8	AAEL014289-PA	22	50	6
Transposable elements
Ae-209592	1361	Ae-209592	4086		E	*	supercont1.652	100	2466	0	24598	22133	CYT		156.126	8.8			ExpAA=0.00 First60=0.00 PredHel=0 Topology=o	0	2		169198	2816	0	0	85.877	31.3702	215.711	0.161337	0.28291	11.9459	3.66306	22.6807	73.9656	22.6807	1.14165	Gypsy-15_CQ-I	hypothetical protein|protein_coding|supercont1.139:358954-362217:-	5e-91	AAEL005015-PA	30	47	78
Ae-183933	184	Ae-183933	552		M		supercont1.1207	99.22	515	0	2608	3122	CYT		20.287	9			ExpAA=17.34 First60=0.23 PredHel=1 Topology=o164-183i	1	0		1463136	128	0	0	16216.7	1297.95	8495.74	0.15195	1.99059	259.886	560.676	3689.71	1710.26	3689.71	10.2355	Conserved plasma membrane protein	condensin, SMC5-subunit, putative|protein_coding|supercont1.898:253537-257921:-	0.085	AAEL013697-PA	42	66	3
																											10.3
[truncated: 255 more columns]

## Sheet: Salivary specific
Pep link	TPM FSG/(0.1+MSG)	TPM FSG/(MWB+.1)	TPM MSG/(FWB+.1)	Pep size	Link to CDS	CDS size	14 N's?	First residue	*	Best match to A. Aegypti supercontigs	% identity	Alignment length	E value	Start	End	SigP Result	Cleavage Position	MW	pI	Mature MW	pI	TMHMM result	Predicted helices	No. potential glyc sites	ProP furin cleavage predictions	All glands reads	All body reads	P	FDR	Adjusted SG reads/WB reads	Fem SG FPKM	Male Sg FPKM	TPM FSG/(0.1+MSG)	TPM FWB/(+0.1)MWB	TPM FSG/(FWB+.1)	TPM FSG/(MWB+.1)	TPM MSG/(FWB+.1)	TPM MSG/(MWB+.1)	Expression index	Comments	Best match to A. Aegypti v3.3 proteome	E value	Match	% identity	% similarity	% Coverage	Best match to SIALO-NEMAT protein database	E value	Match
Female Salivary gland enriched 5 x over male SG
Secreted proteins
Protease inhibitors
Serpins
Ae-204222	108.879	5131.91	0.0769825	417	Ae-204222	1254		M	*	supercont1.65	98.18	936	0	24171	23236	SIG	19-20	47.88	6.27	45.692	6.05	ExpAA=0.15 First60=0.15 PredHel=0 Topology=o	0	1		1261888	23529	0	0	76.6774	885.327	9.0504	108.879	607.029	8.44893	5131.91	0.0769825	46.7595	32.2981	serine protease inhibitor (serpin-4), - signalP detected	Serine Protease Inhibitor (serpin)	0	AAEL002704-PB	99	99	100	salivary serpin	0.0	gi|94469320
Ae-207165	25.267	297.403	0.250527	418	Ae-207165	1257		M	*	supercont1.81	99.23	914	0	15567	14654	SIG	18-19	47.065	5.41	45.063	5.41	ExpAA=0.63 First60=0.35 PredHel=0 Topology=o	0	0		763137	18737	0	0	58.2301	1035.76	44.9186	25.267	46.8017	6.34961	297.403	0.250527	11.7342	19.2727	SERine Proteinase INhibitors - signalP detected	Serine Protease Inhibitor (serpin) homologue - unlikely to be	0	AAEL003182-PA	99	99	100	putative serpin	0.0	gi|18568304
Ae-196634	102.303	2190.54	0.0489242	375	Ae-196634	1128		Y	*	supercont1.255	99.68	933	0	23880	24812	CYT		42.96	9.36			ExpAA=0.64 First60=0.00 PredHel=0 Topology=o	0	1		191505	5921	0	0	46.236	211.34	2.21102	102.303	417.623	5.23353	2190.54	0.0489242	20.4776	4.9011	SERine Proteinase INhibitors	Serine Protease Inhibitor (serpin) homologue - unlikely to be	0	AAEL007420-PB	98	99	91	Fxa-directed anticlotting serpin-like protein	0.0	gi|94468342
Immunity derived
C-type lectins
Ae-207914	136.281	9213.9	0.540789	154	Ae-207914	465		M	*	supercont1.10	98.6	358	0	10347	10704	SIG	20-21	17.756	5.3	15.682	5.31	ExpAA=4.91 First60=4.91 PredHel=0 Topology=o	0	0		407393	890	0	0	653.739	969.757	7.88061	136.281	122.883	74.5261	9213.9	0.540789	66.8594	10.4361	C-type lectin - signalP detected	C-Type Lectin (CTL).|protein_coding|supercont1.10:2735183-	5e-91	AAEL000533-PA	98	99	100	putative C-type lectin	7E-093	gi|18568318
Ae-209128	106.869	8640.13	0.0886223	144	Ae-209128	435		T	*	supercont1.10	100	360	0	23903	23544	CYT		16.507	9.14			ExpAA=0.00 First60=0.00 PredHel=0 Topology=o	0	0		313846	5163	0	0	86.8958	934.53	9.78686	106.869	901.029	9.57945	8640.13	0.0886223	79.9324	8.03209	galactose-specific C-type lectin,	C-Type Lectin (CTL).|protein_coding|supercont1.10:2723540-2724054:-	9e-87	AAEL000556-PA	100	100	95	putative salivary C-type lectin	5E-085	gi|94468370
Ae-209129	106.72	8988.6	0.0890581	143	Ae-209129	432		M	*	supercont1.10	100	332	0	23903	23572	SIG	15-16	16.257	8.78	14.625	8.58	ExpAA=0.00 First60=0.00 PredHel=0 Topology=o	0	1		292513	4820	0	0	86.7514	1783.83	18.6192	106.72	933.512	9.6185	8988.6	0.0890581	83.2259	7.48623	galactose-specific C-type lectin, - signalP detected	C-Type Lectin (CTL).|protein_coding|supercont1.10:2723540-2724054:-	4e-84	AAEL000556-PA	100	100	93	putative salivary C-type lectin	2E-082	gi|94468370
Angiopoietin
Ae-208160	90.1655	2964.45	0.121397	290	Ae-208160	873		M	*	supercont1.15	97.09	653	0	3109	3761	SIG	18-19	33.458	5.74	31.392	5.59	ExpAA=0.04 First60=0.03 PredHel=0 Topology=o	0	5		356575	5048	0	0	100.975	737.545	8.95531	90.1655	265.92	11.1257	2964.45	0.121397	32.3464	9.11943	Ficolin - probable fragment - signalP detected	conserved hypothetical protein|protein_coding|supercont1.15:2852946-	1e-169	AAEL000749-PA	97	98	100	angiopoietin-like protein variant	1E-171	gi|94468352
Ae-207956	92.5302	5815.88	0.12466	292	Ae-207956	879		M	*	supercont1.15	96.59	646	0	13370	14015	SIG	19-20	33.793	5.11	31.542	5.03	ExpAA=0.04 First60=0.03 PredHel=0 Topology=o	0	0		448079	5921	0	0	108.182	408.821	4.93765	92.5302	496.541	11.6928	5815.88	0.12466	62.0048	11.46	Ficolin - probable fragment - signalP detected	fibrinogen and fibronectin|protein_coding|supercont1.15:2838199-	1e-169	AAEL000726-PA	94	97	100	putative secreted protein	1E-177	gi|18568298
Antigen 5 related
Ae-208099	121.856	2005.36	0.227439	255	Ae-208099	768		M	*	supercont1.16	99.8	497	0	8038	7542	SIG	21-22	29.01	9.14	26.735	9.12	ExpAA=4.41 First60=4.29 PredHel=0 Topology=o	0	0		1842450	10841	0	0	242.971	2840.44	25.92	121.856	72.0299	27.8172	2005.36	0.227439	16.3962	47.1787	salivary antigen-5 related protein AG5-4 - signalP detected	venom allergen|protein_coding|supercont1.16:3232231-3233119:- 1|gene:AAEL000793	1e-155	AAEL000793-PA	100	100	100	putative secreted protein	1E-156	gi|18568284
D7 family related to the OBPs
Ae-209194	80.2173	3585.73	0.0691181	186	Ae-209194	561	Y	M	*	supercont1.204	93.62	423	7e-177	21764	22186	BL	20-21	20.358	6.72	18.063	6.17	ExpAA=1.55 First60=1.55 PredHel=0 Topology=o	0	0		314460	8708	0	0	51.6257	883.63	12.4663	80.2173	639.076	5.60646	3585.73	0.0691181	44.2059	8.03592	18.2 kda secreted protein18.2 kDa secreted protein	conserved hypothetical protein|protein_coding|supercont1.204:271631-	1e-74	AAEL006408-PA	75	76	118	putative 18.2 kDa secreted protein	1E-087	gi|18568332
Ae-208144	58.8421	4221.69	0.0568336	168	Ae-208144	507	Y	M	*	supercont1.204	97.26	401	0	4363	3963	SIG	25-26	18.345	9.18	15.62	9.2	ExpAA=6.54 First60=6.54 PredHel=0 Topology=o	0	0		310743	14566	0	0	30.5	1626.25	30.8674	58.8421	1253.04	3.3678	4221.69	0.0568336	71.2434	7.92524	short form D7cclu23-like salivary protein	conserved hypothetical protein|protein_coding|supercont1.204:278963-279467:-	1e-79	AAEL006423-PA	85	87	113	short form D7Cclu23 salivary protein	8E-079	gi|16225995
Ae-208095	104.904	9303.7	0.084973	148	Ae-208095	447		M	*	supercont1.204	96.7	394	0	10743	11136	SIG	21-22	16.984	5.48	14.485	5.22	ExpAA=18.51 First60=18.50 PredHel=1 Topology=i5-24o	1	0		1157307	20590	0	0	80.36	2415.64	25.8792	104.904	1040.31	8.94086	9303.7	0.084973	88.4213	29.6154	short form D7 salivary protein SD7-1	conserved hypothetical protein|protein_coding|supercont1.204:283157-	2e-77	AAEL006406-PD	91	93	100	putative 14.5 kDa secreted protein	2E-086	gi|61742025
Ae-197183	78.7227	8746.93	0.0676802	332	Ae-197183	999		M	*	supercont1.204	98.63	293	6e-154	23793	24085	SIG	21-22	38.594	9.36	36.228	9.29	ExpAA=8.54 First60=8.54 PredHel=0 Topology=o	0	0		2363179	70927	0	0	47.6373	3256.7	46.1774	78.7227	1637.55	5.34063	8746.93	0.0676802	110.847	60.3885	long form D7Bclu1 salivary protein	D7 protein, putative|protein_coding|supercont1.204:322860-	0	AAEL006417-PA	97	99	100	long form D7Bclu1 salivary protein	0.0	gi|16225992
Ae-208525	91.002	10727.7	0.0865007	149	Ae-208525	450		M	*	supercont1.204	96.98	397	0	4359	3963	SIG	19-20	17.748	9.16	15.516	9.33	ExpAA=22.37 First60=22.37 PredHel=1 Topology=o5-27i	1	0		925108	17881	0	0	73.9682	3819.21	47.2081	91.002	1357.83	7.89832	10727.7	0.0865007	117.488	23.6576	short form D7Cclu23 salivary protein	conserved hypothetical protein|protein_coding|supercont1.204:278963-279467:-	2e-81	AAEL006423-PA	93	96	100	short form D7Cclu23 salivary protein	7E-087	gi|16225995
Ae-209193	80.9984	3986.98	0.0708717	152	Ae-209193	459		I	*	supercont1.204	93.62	423	5e-177	21764	22186	CYT		17.553	6.17			ExpAA=0.00 First60=0.00 PredHel=0 Topology=o	0	0		306734	8163	0	0	53.7189	1270.53	17.5378	80.9984	687.822	5.79279	3986.98	0.0708717	48.7786	7.83945	short D7 protein	conserved hypothetical protein|protein_coding|supercont1.204:271631-	9e-72	AAEL006408-PA	85	88	97	putative 18.2 kDa secreted protein	1E-083	gi|18568332
Ae-199922	57.0298	2439.29	0.189942	272	Ae-199922	819	Y	K	*	supercont1.204	99.55	220	1e-117	21731	21512	CYT		30.049	8.66			ExpAA=0.00 First60=0.00 PredHel=0 Topology=o	0	1		3921904	56429	0	0	99.37	5067.14	99.2948	57.0298	224.935	10.8425	2439.29	0.189942	42.7322	100	37 kDa salivary gland allergen Aed a 2	37 kDa salivary gland allergen Aed a 2 Precursor (Protein D7)(Allergen Aed a	1e-148	AAEL006424-PA	93	94	85	D7 protein	1E-151	gi|159559
Ae-197181	71.4131	6276.49	0.0577412	281	Ae-197181	846		P	*	supercont1.204	97.84	231	1e-114	23252	23482	SIG	19-20	32.788	9.24	30.752	9.13	ExpAA=3.62 First60=3.62 PredHel=0 Topology=o	0	0		1619495	62285	0	0	37.1756	3091.3	48.3063	71.4131	1517.79	4.13463	6276.49	0.0577412	87.6529	41.3601	long form D7Bclu1 salivary protein	D7 protein, putative|protein_coding|supercont1.204:322860-	1e-144	AAEL006417-PA	88	91	84	long form D7Bclu1 salivary protein	1E-146	gi|16225992
Sialonematoceram families
Aegyptin
Ae-199037	44.5492	1704.06	0.351845	215	Ae-199037	648		M	*	supercont1.464	100	453	0	11109	10657	SIG	19-20	23.591	4.57	21.409	4.53	ExpAA=0.02 First60=0.02 PredHel=0 Topology=o	0	7		2269444	23443	0	0	138.406	4449.12	112.037	44.5492	108.581	15.6889	1704.06	0.351845	38.2159	57.7352	30 kDa allergen-like protein	conserved hypothetical protein|protein_coding|supercont1.464:160395-161109:-	1e-121	AAEL010228-PA	100	100	100	putative 30 kDa allergen-like protein	1E-123	gi|18568322
9.7 kDa culicine family
Ae-208277	33.9547	1155.48	0.881232	95	Ae-208277	288		M	*	supercont1.313	99.63	272	4e-149	3337	3066	SIG	25-26	10.766	8.74	7.84	8.56	ExpAA=18.00 First60=17.98 PredHel=1 Topology=i7-24o	1	0		488983	2668	0	0	261.947	789.551	25.8666	33.9547	38.5036	29.9685	1155.48	0.881232	33.9772	12.4018	7.8 kDa acidic protein	conserved hypothetical protein|protein_coding|supercont1.313:328066-328412:-	4e-53	AAEL008305-PA	97	98	100	putative 7.8 kDa acidic protein	1E-055	gi|60460225
12-14 kDa mosquito family
Ae-208401	91.9361	2420.71	0.0471161	128	Ae-208401	387		M	*	supercont1.432	99.71	340	0	12464	12803	SIG	20-21	13.705	5.21	11.556	4.74	ExpAA=0.19 First60=0.19 PredHel=0 Topology=o	0	0		105550	3946	0	0	38.2349	238.689	2.90389	91.9361	543.008	4.45212	2420.71	0.0471161	25.618	2.69942	11.6 kDa secreted salivary peptide	conserved hypothetical protein|protein_coding|supercont1.432:687355-	7e-73	AAEL009852-PA	99	99	100	putative 11.6 kDa secreted salivary peptide	3E-074	gi|94468408
SG1/62/34 kDa superfamily
Ae-206685	110.239	1194.91	0.188004	316	Ae-206685	951		M	*	supercont1.92	99.47	951	0	23093	24043	SIG	21-22	36.212	5.2	34.001	5.28	ExpAA=0.79 First60=0.79 PredHel=0 Topology=o	0	1		785743	6150	0	0	182.643	671.745	6.74721	110.239	57.0082	20.9228	1194.91	0.188004	10.737	20.1126	Aedes aegypti 34 kDa salivary secreted protein 34k-2 - signalP detected	conserved hypothetical protein|protein_coding|supercont1.92:2373093-	1e-179	AAEL003601-PA	100	100	100	putative 34 kDa secreted protein	1E-179	gi|18568296
Ae-205778	90.0007	1539.37	0.23149	341	Ae-205778	1026	Y	M	*	supercont1.92	99.47	935	0	20127	21061	SIG	20-21	37.978	7.49	35.821	7.01	ExpAA=6.01 First60=6.00 PredHel=0 Topology=o	0	0		1235798	9624	0	0	183.576	1882.59	23.2965	90.0007	73.3734	20.9525	1539.37	0.23149	17.0075	31.6026	34 kDa family secreted salivary protein	conserved hypothetical protein|protein_coding|supercont1.92:2370127-	1e-175	AAEL003600-PA	98	99	100	putative 34 kDa family secreted salivary protein	1E-177	gi|94468336
Ae-209903	147.882	2064.64	0.0450792	158	Ae-209903	477		M	*	supercont1.92	85	360	6e-75	9521	9880	SIG	20-21	18.013	9.15	15.892	9.17	ExpAA=0.58 First60=0.53 PredHel=0 Topology=o	0	9		173724	3920	0	0	63.3478	299.686	2.24487	147.882	299.811	6.87666	2064.64	0.0450792	13.5345	4.45142	salivary secreted peptide - signalP detected	hypothetical protein|protein_coding|supercont1.92:2359377-	3e-61	AAEL003584-PA	74	84	95	salivary secreted peptide	1E-089	gi|94468412
Ae-207015	103.669	1318.39	0.143737	152	Ae-207015	459		M	*	supercont1.92	95.37	454	0	18621	19074	SIG	24-25	16.906	5.27	14.327	5.52	ExpAA=3.81 First60=3.81 PredHel=0 Topology=o	0	0		206603	2262	0	0	130.533	210.915	2.24626	103.669	86.8279	15.1477	1318.39	0.143737	12.5101	5.28709	14.5 kDa salivary protein	conserved hypothetical protein|protein_coding|supercont1.92:2370127-	9e-38	AAEL003600-PA	54	70	50	putative 14.5 kDa salivary protein	6E-073	gi|94468650
AeSigP-211800	87.6611	2389.81	0.22768	95	AeSigP-211800	287		M		supercont1.92	100	287	2e-160	18621	18907	SIG	24-25	10.342	7.7	7.753	8.68	ExpAA=17.39 First60=17.09 PredHel=1 Topology=o4-26i	1	0		89368	687	0	0	185.721	955.264	11.8603	87.6611	116.719	20.3771	2389.81	0.22768	26.702	2.28534	14.5 kDa salivary protein	conserved hypothetical protein|protein_coding|supercont1.92:2370127-	6e-19	AAEL003600-PA	52	67	31	putative 14.5 kDa salivary protein	6E-051	gi|94468650
Ae-197841	72.4666	1360.9	0.283552	145	Ae-197841	438		M	*	supercont1.92	100	372	0	9422	9793	SIG	22-23	16.751	7.78	14.301	7.98	ExpAA=19.40 First60=19.39 PredHel=1 Topology=o4-22i	1	0		58312	692	0	0	120.308	26.5633	0.367815	72.4666	62.2534	21.5564	1360.9	0.283552	17.9012	1.4903	probable truncated 34 kDa family member	hypothetical protein|protein_coding|supercont1.92:2359377-	3e-68	AAEL003584-PA	100	100	74	probable truncated 34 kDa family member	2E-082	gi|94468656
Sialokinin
Ae-211043	124.238	9611.18	0.0522613	85	Ae-211043	258		M	*	supercont1.4	100	172	6e-92	17421	17250	SIG	23-24	9.453	4.22	6.943	4.26	ExpAA=20.20 First60=20.20 PredHel=1 Topology=o4-26i	1	5		401982	9418	0	0	61.0197	4004.92	38.8319	124.238	1470.22	6.535	9611.18	0.0522613	76.8619	10.291	salivary vasodilatory protein precursor - signalP detected	Prosialokinin Precursor	2e-43	AAEL000229-PA	98	100	100	salivary vasodilatory protein precursor	3E-043	gi|4336720
Ae-207373	119.478	9475.38	0.0546757	85	Ae-207373	258		M	*	supercont1.4	100	172	6e-92	17421	17250	SIG	23-24	9.437	4.22	6.943	4.26	ExpAA=19.81 First60=19.81 PredHel=1 Topology=o4-26i	1	5		410272	9556	0	0	61.3789	878.491	8.91045	119.478	1441.19	6.57249	9475.38	0.0546757	78.8243	10.5013	salivary vasodilatory protein precursor - signalP detected	Prosialokinin Precursor	1e-43	AAEL000229-PA	100	100	100	salivary vasodilatory protein precursor	2E-043	gi|4336720
4.2 kDa family
Ae-207907	121.588	15302.1	0.419968	62	Ae-207907	189		M	*	supercont1.313	98.82	170	4e-86	9771	9602	SIG	23-24	6.498	10.22	3.979	10.71	ExpAA=17.39 First60=17.39 PredHel=1 Topology=o4-21i	1	2		429029	1577	0	0	388.73	770.522	7.06471	121.588	297.724	51.2978	15302.1	0.419968	125.276	10.9857	salivary basic peptide 4	hypothetical protein|protein_coding|supercont1.313:509602-512762:-	1e-27	AAEL008310-PA	96	98	100	putative salivary basic peptide 4.2K-1	4E-030	gi|94468390
Mucins
AeTE-207764	34.5226	4199.34	0.864939	147	AeTE-207764	441		S		supercont1.464	99.48	383	0	11926	11544	SIG	-1	13.631	3.8			ExpAA=0.00 First60=0.00 PredHel=0 Topology=o	0	70		1034766	5565	0	0	265.808	3557.53	114.906	34.5226	140.357	29.8916	4199.34	0.864939	121.512	26.2491	possible mucin	hypothetical protein|protein_coding|supercont1.38:417877-	3e-12	AAEL017363-PA	38	50	8	34.5 kDa salivary protein	3E-006	gi|112497347
Ae-210451	161.194	1335.02	0.0902936	281	Ae-210451	846		M	*	supercont1.201	93.81	792	0	939	148	BL/SIG		31.758	9.66			ExpAA=0.05 First60=0.00 PredHel=0 Topology=o	0	2		119267	1188	0	0	143.419	335.31	2.12511	161.194	83.4531	15.867	1335.02	0.0902936	7.59712	3.05748	salivary mucin	conserved hypothetical protein|protein_coding|supercont1.201:300148-301051:-	1e-146	AAEL006351-PA	88	92	100	putative salivary mucin	1E-165	gi|94468360
Ae-212938	79.7447	1034.44	0.132064	281	Ae-212938	846		M	*	supercont1.201	97.22	792	0	939	148	SIG	19-20	31.744	9.63	29.683	9.81	ExpAA=0.59 First60=0.01 PredHel=0 Topology=o	0	6		75215	1066	0	0	100.788	176.844	2.27371	79.7447	90.9413	11.2695	1034.44	0.132064	12.1223	1.92307	salivary mucin 2 - signalP detected	conserved hypothetical protein|protein_coding|supercont1.201:300148-301051:-	1e-159	AAEL006351-PA	96	97	100	putative salivary mucin	1E-148	gi|94468360
Ae-202421	75.9346	1406.91	0.158445	279	Ae-202421	840		M	*	supercont1.201	92.93	792	0	939	148	BL/SIG		31.493	9.63			ExpAA=0.22 First60=0.00 PredHel=0 Topology=o	0	2		101480	1293	0	0	112.128	73.4138	1.00792	75.9346	110.731	12.609	1406.91	0.158445	17.6792	2.59369	salivary mucin	conserved hypothetical protein|protein_coding|supercont1.201:300148-301051:-	1e-147	AAEL006351-PA	88	93	100	putative salivary mucin	1E-149	gi|94468360
Possible mucin - related to aegyptin and transposons
AeTE-209052	36.1999	2089.64	0.417944	145	AeTE-209052	435		S		supercont1.464	100	435	0	11944	11510	SIG	-1	13.492	3.67			ExpAA=0.00 First60=0.00 PredHel=0 Topology=o	0	70		2272057	25395	0	0	127.915	6269.49	192.587	36.1999	138.015	15.1374	2089.64	0.417944	57.6951	57.6725	Possible mucin	hypothetical protein|protein_coding|supercont1.38:417877-	1e-11	AAEL017363-PA	37	51	7
AeTE-209051	32.4768	1249.39	1.60634	135	AeTE-209051	405		S		supercont1.464	93.85	260	5e-106	11800	11541	BL/SIG		12.62	3.49			ExpAA=0.00 First60=0.00 PredHel=0 Topology=o	0	62		72843	225	0	0	460.838	262.347	8.77559	32.4768	23.1253	52.8665	1249.39	1.60634	37.9625	1.84697	Possible mucin	hypothetical protein|protein_coding|supercont1.360:1140376-	3e-10	AAEL008961-PA	33	45	19
AeTE-209053	34.5696	2379.03	0.896269	235	AeTE-209053	705		S		supercont1.464	94.17	240	1e-98	11785	11546	CYT		21.888	3.56			ExpAA=0.00 First60=0.00 PredHel=0 Topology=o	0	106		442643	2323	0	0	272.324	1016.14	32.5284	34.5696	76.1685	31.1151	2379.03	0.896269	68.528	11.2299	Possible mucin	hypothetical protein|protein_coding|supercont1.38:417877-	2e-20	AAEL017363-PA	32	48	14
AeTE-199892	52.9942	8446.63	2.23746	261	AeTE-199892	783		S		supercont1.346	95.88	704	0	1941	1250	CYT		28.767	4.15			ExpAA=0.00 First60=0.00 PredHel=0 Topology=o	0	75		1717039	2232	0	0	1099.41	2259.61	47.4151	52.9942	70.8191	118.787	8446.63	2.23746	159.1	43.7561	Possible mucin	predicted protein|protein_coding|supercont1.381:663646- 670607:1|gene:AAEL009219	1e-18	AAEL009219-PA	29	46	17
AeTE-208155	52.7495	11217.9	2.48503	204	AeTE-208155	612		Q		supercont1.346	99.24	397	0	11321	10925	CYT		22.027	3.89			ExpAA=0.00 First60=0.00 PredHel=0 Topology=o	0	66		1965757	2300	0	0	1221.47	5089.13	106.879	52.7495	85.2093	131.246	11217.9	2.48503	212.401	50.094	Possible mucin	predicted protein|protein_coding|supercont1.381:663646- 670607:1|gene:AAEL009219	5e-17	AAEL009219-PA	29	44	17
AeTE-208156	52.2041	10243.5	2.45427	237	AeTE-208156	711		F		supercont1.346	97.32	299	6e-147	11126	10828	CYT		25.463	3.85			ExpAA=0.00 First60=0.00 PredHel=0 Topology=o	0	81		2513930	3016	0	0	1191.37	8123.17	171.982	52.2041	79.6445	128.265	10243.5	2.45427	196.003	64.0588	Possible mucin	predicted protein|protein_coding|supercont1.381:663646- 670607:1|gene:AAEL009219	2e-22	AAEL009219-PA	29	46	18
AeTE-211729	44.096	1633.53	0.244468	207	AeTE-211729	621		S		supercont1.464	97.69	173	1e-82	11944	11772	SIG	-1	19.061	3.8			ExpAA=0.00 First60=0.00 PredHel=0 Topology=o	0	104		584454	8662	0	0	96.4607	911.456	23.1575	44.096	150.836	10.82	1633.53	0.244468	36.9079	14.8673	Possible mucin	hypothetical protein|protein_coding|supercont1.38:417877-	7e-19	AAEL017363-PA	37	53	12
SGS family
Ae-207033	80.9366	2061.57	0.102952	3364	Ae-207033	10095		M	*	supercont1.445	99.75	10095	0	22311	12217	CYT		380.099	8.04			ExpAA=131.40 First60=0.00 PredHel=6 Topology=o2732-2754i2774-2796o2806-2828i2841-2863o2878-2897i3012-3034o	6	0	2 | 2059 LRGRIQR|TV 0.540 *ProP* | 3057 KHVRKKR|SA 0.756 *ProP* |	3087256	57719	0	0	76.4742	829.008	11.2547	80.9366	242.302	8.49156	2061.57	0.102952	24.9944	78.9108	SGS1	conserved hypothetical protein|protein_coding|supercont1.445:462217-472311:-	0	AAEL009993-PA	99	99	100
Ae-205160	102.011	271.013	0.112076	839	Ae-205160	2520	Y	P	*	supercont1.94	95.85	2411	0	23056	20646	CYT		93.623	5.04			ExpAA=0.34 First60=0.00 PredHel=0 Topology=o	0	0		55260	483	0	0	163.243	64.6794	0.471271	102.011	14.3639	17.7072	271.013	0.112076	1.71536	1.41607	SGS4	hypothetical protein|protein_coding|supercont1.94:2220548-2223088:-	0	AAEL003694-PA	91	94	99
Hypothetical secreted proteins
AeSigP-210604	109.988	6842.89	0.0846336	108	AeSigP-210604	324		M		supercont1.10	98.94	282	3e-150	23576	23857	SIG	-1	11.93	5.99			ExpAA=1.61 First60=1.55 PredHel=0 Topology=o	0	1		227633	3808	0	0	85.4462	1976.37	19.8889	109.988	723.5	9.44621	6842.89	0.0846336	61.3091	5.82666	hypothetical secreted protein precursor	WD-repeat protein|protein_coding|supercont1.516:258868- 260469:1|gene:AAEL010896	7.7	AAEL010896-PA	27	41	11
Housekeeping
Hypothetical proteins
AeSigP-211596	52.1112	10533.4	2.00439	106	AeSigP-211596	318		M		supercont1.346	98.6	143	1e-69	8749	8891	ANC		12.031	4.66	9.98	4.66	ExpAA=27.42 First60=27.38 PredHel=1 Topology=o4-22i	1	20		1485706	1909	0	0	1112.16	11839.1	249.167	52.1112	100.487	104.575	10533.4	2.00439	201.895	37.86	Unknown product - 20 OH-glycosylation sites	hypothetical protein|protein_coding|supercont1.461:463842-662534:-	0.006	AAEL018189-PA	30	42	11
AeSigP-209690	52.0398	9400.67	2.45705	260	AeSigP-209690	781		M		supercont1.346	94.53	475	0	10589	10116	ANC		30.335	9.31	28.298	9.48	ExpAA=39.38 First60=39.38 PredHel=2 Topology=o4-23i30-49o	2	29		1779606	2115	0	0	1202.48	6708.95	144.405	52.0398	73.0795	128.087	9400.67	2.45705	180.33	45.3406	Hypothetical protein	myosin light chain kinase|protein_coding|supercont1.151:451650-467211:-	3e-08	AAEL005319-PA	24	48	7
AeSigP-214912	47.2606	3613.44	4.15939	67	AeSigP-214912	201		M		supercont1.346	95.2	125	1e-49	8554	8678	ANC		7.49	8.41	5.434	8.72	ExpAA=41.25 First60=41.18 PredHel=2 Topology=o4-23i30-52o	2	3		73825	56	0	0	1851.81	910.278	24.1636	47.2606	17.3322	198.776	3613.44	4.15939	75.6115	1.87709	Unknown product - Membrane anchor detected - 3 predicted membrane helices	hypothetical protein|protein_coding|supercont1.461:463842-662534:-	0.69	AAEL018189-PA	40	50	6
AeSigP-208004	86.001	2006.01	0.278652	219	AeSigP-208004	665		M		supercont1.92	100	346	0	20764	20419	BL	39-40	24.58	5.92	20.608	5.93	ExpAA=10.79 First60=10.44 PredHel=0 Topology=o	0	0		553328	3727	0	0	212.215	2209.15	28.5303	86.001	82.8577	24.1563	2006.01	0.278652	23.1401	14.147	Hypothetical protein	Eukaryotic translation initiation factor 3 subunit A (eIF3a)(Eukaryotic	0.97	AAEL007078-PA	42	55	4
Female SG ~ Male SG 5x
Hypothetical secreted proteins
AeSigP-208328	2.34617	3666.09	1561.59	104	AeSigP-208328	313		M								SIG	16-17	11.861	6.94	10.011	6.92	ExpAA=12.26 First60=12.18 PredHel=0 Topology=o	0	4		108965	0	0	0	155796	751.021	366.464	2.34617		3666.09	3666.09	1561.59	1561.59	2.33512	hypothetical secreted protein precursor	hypothetical protein|protein_coding|supercont1.180:810380-812608:-	1.2	AAEL005935-PA	27	41	18
AeSigP-3049	2.24053	3292.75	1468.63	60	AeSigP-3049	180		M								SIG	16-17	6.854	8.86	4.999	9.02	ExpAA=4.30 First60=4.30 PredHel=0 Topology=o	0	0		66356	0	0	0	94874.3	963.489	489.184	2.24053		3292.75	3292.75	1468.63	1468.63	1.4125	hypothetical secreted protein precursor	hypothetical protein|protein_coding|supercont1.33:3024510-	1.2	AAEL018236-PA	37	48	5
Viral products
Ae-200358	2.29699	2875.71	1250.95	502	Ae-200358	1509		V	*	supercont1.435	83.75	80	3e-05	341	420	CYT		57.835	6.6			ExpAA=0.16 First60=0.01 PredHel=0 Topology=o	0	0		379342	0	0	0	542375	223.792	109.142	2.29699		2875.71	2875.71	1250.95	1250.95	8.13004	RNA dependent RNA polymerase	conserved hypothetical protein|protein_coding|supercont1.1145:112889-	1e-21	AAEL014517-PA	24	46	75
AeSigP-212951	2.36992	2181.1	919.327	81	AeSigP-212951	244		M								SIG	17-18	9.086	6.81	7.035	5.75	ExpAA=2.51 First60=0.65 PredHel=0 Topology=o	0	0		54016	0	0	0	77230.9	573.677	276.571	2.36992		2181.1	2181.1	919.327	919.327	1.15988	RNA-directed RNA polymerase	conserved hypothetical protein|protein_coding|supercont1.151:2068563-	2	AAEL005315-PA	39	50	17
Ae-206778	1.69846	1982.15	1166.03	987	Ae-206778	2964		P	*	supercont1.286	77.37	539	1e-18	24042	24580	CYT		109.998	8.44			ExpAA=0.53 First60=0.00 PredHel=0 Topology=o	0	8		530177	0	0	0	758035	172.731	113.781	1.69846		1982.15	1982.15	1166.03	1166.03	10.7372	replicase	hypothetical protein|protein_coding|supercont1.143:1615092-	0.002	AAEL018332-PA	22	40	9
Male SG 5 x > Fem SG
Hypothetical proteins
Ae-92535	0.169366	2741.81	20730.3	60	Ae-92535	180		S		supercont1.888	94.34	159	3e-62	20477	20319	CYT		6.979	10.07			ExpAA=13.73 First60=13.73 PredHel=1 Topology=o4-21i	1	0		1683499	12	0	0	185156	6824.84	45025.9	0.169366	0.478267	3511.06	2741.81	20730.3	16188.4	11.7096	Hypothetical protein	conserved hypothetical protein|protein_coding|supercont1.562:479516-	2.7	AAEL011285-PB	25	50	20
Transposable elements
Ae-183933	0.15195	560.676	1710.26	184	Ae-183933	552		M		supercont1.1207	99.22	515	0	2608	3122	CYT		20.287	9			ExpAA=17.34 First60=0.23 PredHel=1 Topology=o164-183i	1	0		1463136	128	0	0	16216.7	1297.95	8495.74	0.15195	1.99059	259.886	560.676	1710.26	3689.71	10.2355	Conserved plasma membrane protein	condensin, SMC5-subunit, putative|protein_coding|supercont1.898:253537-257921:-	0.085	AAEL013697-PA	42	66	3
																														30.5
[truncated: 257 more columns]
