# Supplementary material for: A Deep Insight into the Sialome of Male and Female Aedes aegypti Mosquitoes
Source: PLoS One. 2016 Mar 21;11(3):e0151400. doi: 10.1371/journal.pone.0151400 (PMC4801386; doi:10.1371/journal.pone.0151400)
Supplement: S1 Table — (XLSX) [file pone.0151400.s003.xlsx]

## Sheet: Sheet1
Supplemental file S3
Primers used for qPCR experiments
	Target gene	Primer names	Seq 5' to 3'	Position in the gene	Tm °C	Amplicon size (bp)
	Ae-207373 Sialokinin	SiaoloKF	ACCCGAGGGAAGTGTAGCTG	129	61.59	94
		SiaoloKR	GAGCAGGCGCACTTTGTAGT	203	60.6
	Ae-207907 4.2 kDA	Ae4.2kD-F1	CAACGATAAGCGCTGGAAA	89	59.96	92
		Ae4.2kD-R1	CTTGTCGACTCCGGTGATTT	161	60.11
		Ae4.2kD-F2	TGAAACTTGCATTTGCTCTGA	2	59.6	98
		Ae4.2kD-R2	GCTTATCGTTGCTGACGAAG	80	58.68
	Ae-206009 Phospholipase B	PhosPhoLb-F1	CATCACGGTGAATGTTCCTG	862	59.96	70
		PhosPhoLb-R1	TCCATCGTTGTCTTGTTTCG	912	59.69
		PhosPhoLb-F2	CGAAACAAGACAACGATGGA	912	59.69	96
		PhosPhoLb-R2	AATCCGTCTAAGCGACGAAA	988	59.84
	Ae-212377 Male lipase	AeMaleLip-F1	TGAACCCATGTTTCAACGAA	752	59.94	73
		AeMaleLip-R1	ATGATGTCCACCCAAGAAGC	805	59.93
		AeMaleLip-F2	GATGCGGTGACTGAGCTGTA	463	60.02	80
		AeMaleLip-R2	AGCTGAGAAACCGTGTCGAT	523	59.87
	Ae-195553 Male glycosidase	MaleGlyco-F1	TGCTTGCAGATCAGATGAGG	1080	60.1	98
		MaleGlyco-R1	TGGAGAAACCTGCGTTCTTT	1158	59.85
		MaleGlyco-F2	TGCACTGAACTTTGGTACGG	1395	59.76	98
		MaleGlyco-R2	CCCTGTTCGACGATACCACT	1473	59.99
	Ae-211729 Aegyptin	Aegyptin-F	AAGAAACGACCGATGATGCT	190	59.7	83
		Aegyptin-R	GCCAGCATCCTTATCTCCAG	253	59.8
	Ae-210712 40S ribosomal S7	S7-F	GGGACAAATCGGCCAGGCTATC	57	66.57	311
		S7-R	TCGTGGACGCTTCTGCTTGTTG	348	66.52
